# Supplementary material for: Super-resolved trajectory-derived nanoclustering analysis using spatiotemporal indexing
Source: Nat Commun. 2023 Jun 8;14:3353. doi: 10.1038/s41467-023-38866-y (PMC10250379; doi:10.1038/s41467-023-38866-y)
Supplement: Supplementary file 3 — Source data [file 41467_2023_38866_MOESM3_ESM.xlsx]

## Sheet: Fig1a-m
		Figs 1a-m : schematic of NASTIC

## Sheet: Fig 1n
		Fig 1o: NASTIC of synthetic data

## Sheet: Fig 1o
	Fig 1o: NASTIC parameter matrix
															R	T	CLUST TRAJ	CLUSTERS	MEMBERSHIP	RADIUS	AVG
															0.2	1	-10	-10	-10	-10	-10
															0.2	2	-10	-10	-10	-10	-10
															0.2	5	-8.51175	-7.12928	-1.38221	-0.674811	-4.42451
															0.2	10	-5.92679	-4.54432	-1.38221	-0.687788	-3.13528
															0.2	15	-5.34183	-3.95936	-1.38221	-0.713834	-2.84931
															0.2	20	-5.05232	-3.66985	-1.38221	-0.702544	-2.70173
															0.2	25	-4.92679	-3.54432	-1.38221	-0.701452	-2.63869
															0.2	30	-4.92679	-3.54432	-1.38221	-0.701452	-2.63869
															0.2	35	-4.92679	-3.54432	-1.38221	-0.701452	-2.63869
															0.2	40	-4.92679	-3.54432	-1.38221	-0.701452	-2.63869
															0.2	45	-4.92679	-3.54432	-1.38221	-0.701452	-2.63869
															0.2	50	-4.81131	-3.42884	-1.38221	-0.719461	-2.58546
															0.2	55	-4.60486	-3.22239	-1.38221	-0.72357	-2.48326
															0.2	60	-4.57315	-3.22239	-1.3505	-0.710411	-2.46411
															0.2	65	-4.57315	-3.22239	-1.3505	-0.710411	-2.46411
															0.2	70	-4.57315	-3.22239	-1.3505	-0.710411	-2.46411
															0.2	75	-4.57315	-3.22239	-1.3505	-0.710411	-2.46411
															0.2	80	-4.48201	-3.12928	-1.35246	-0.707902	-2.41791
															0.2	85	-4.48201	-3.12928	-1.35246	-0.707902	-2.41791
															0.2	90	-4.48201	-3.12928	-1.35246	-0.707902	-2.41791
															0.2	95	-4.48201	-3.12928	-1.35246	-0.707902	-2.41791
															0.2	100	-4.48201	-3.12928	-1.35246	-0.707902	-2.41791
															0.2	200	-3.96743	-2.73697	-1.2302	-0.688346	-2.15574
															0.2	300	-3.67045	-2.42884	-1.24134	-0.699255	-2.00997
															0.2	400	-3.46736	-2.22239	-1.2447	-0.61693	-1.88785
															0.2	500	-3.41021	-2.17509	-1.23486	-0.618853	-1.85975
															0.2	640	-3.31536	-2.08489	-1.2302	-0.602865	-1.80833
															0.4	1	-6.09672	-4.80735	-1.2891	-0.51335	-3.17663
															0.4	2	-4.96743	-3.66985	-1.29732	-0.620901	-2.63888
															0.4	5	-3.34183	-2.22239	-1.11917	-0.595336	-1.81968
															0.4	10	-2.46009	-1.42884	-1.03098	-0.541001	-1.36523
															0.4	15	-2.24497	-1.19855	-1.04616	-0.519738	-1.25235
															0.4	20	-2.14252	-1.08489	-1.05737	-0.532551	-1.20433
															0.4	25	-2.13093	-1.08489	-1.04578	-0.532474	-1.19852
															0.4	30	-2.09672	-1.06319	-1.03326	-0.530745	-1.18098
															0.4	35	-2.09109	-1.06319	-1.02763	-0.53017	-1.17802
															0.4	40	-2.0578	-1.06319	-0.994339	-0.524685	-1.16
															0.4	45	-2.01457	-1.02076	-0.993544	-0.530057	-1.13973
															0.4	50	-1.99343	-1.02076	-0.972405	-0.529336	-1.12898
															0.4	55	-1.96229	-1	-0.962025	-0.489781	-1.10352
															0.4	60	-1.95716	-1	-0.9569	-0.487993	-1.10051
															0.4	65	-1.95716	-1	-0.9569	-0.487993	-1.10051
															0.4	70	-1.94697	-1	-0.946705	-0.485933	-1.0949
															0.4	75	-1.89704	-0.959358	-0.937421	-0.488565	-1.0706
															0.4	80	-1.89704	-0.959358	-0.937421	-0.488565	-1.0706
															0.4	85	-1.88726	-0.979536	-0.907462	-0.483573	-1.06446
															0.4	90	-1.85831	-0.959358	-0.898689	-0.484535	-1.05022
															0.4	95	-1.84405	-0.939458	-0.904328	-0.486982	-1.0437
															0.4	100	-1.8067	-0.900464	-0.905968	-0.488116	-1.02531
															0.4	200	-1.55756	-0.807355	-0.749938	-0.429647	-0.886124
															0.4	300	-1.44566	-0.771731	-0.673669	-0.410707	-0.825443
															0.4	400	-1.34852	-0.789433	-0.558826	-0.363482	-0.765066
															0.4	500	-1.29905	-0.771731	-0.527059	-0.337454	-0.733824
															0.4	640	-1.28293	-0.771731	-0.510939	-0.327358	-0.723241
															0.6	1	-4.28936	-2.95936	-1.32974	-0.574533	-2.28825
															0.6	2	-3.51175	-2.32193	-1.18956	-0.576983	-1.90006
															0.6	5	-2.03602	-1	-1.03576	-0.541608	-1.15335
															0.6	10	-1.21102	-0.321928	-0.888827	-0.493375	-0.728787
															0.6	15	-0.962289	-0.118056	-0.84397	-0.453132	-0.594362
															0.6	20	-0.931808	-0.106915	-0.824629	-0.44758	-0.577733
															0.6	25	-0.921789	-0.118056	-0.80347	-0.44223	-0.571386
															0.6	30	-0.914321	-0.118056	-0.796002	-0.4415	-0.56747
															0.6	35	-0.901958	-0.118056	-0.783639	-0.440538	-0.561048
															0.6	40	-0.892144	-0.140598	-0.751282	-0.433944	-0.554492
															0.6	45	-0.875128	-0.163499	-0.711366	-0.425137	-0.543782
															0.6	50	-0.867896	-0.163499	-0.704134	-0.424472	-0.54
															0.6	55	-0.863095	-0.175087	-0.687745	-0.400414	-0.531585
															0.6	60	-0.860701	-0.186769	-0.673669	-0.395712	-0.529213
															0.6	65	-0.85831	-0.186769	-0.671278	-0.395484	-0.52796
															0.6	70	-0.846417	-0.186769	-0.659385	-0.397907	-0.522619
															0.6	75	-0.84405	-0.198546	-0.645241	-0.396758	-0.521148
															0.6	80	-0.841687	-0.198546	-0.642877	-0.396342	-0.519863
															0.6	85	-0.827588	-0.198546	-0.628779	-0.393231	-0.512036
															0.6	90	-0.813627	-0.198546	-0.614818	-0.388352	-0.503836
															0.6	95	-0.799799	-0.186769	-0.612767	-0.390735	-0.497517
															0.6	100	-0.777043	-0.198546	-0.578234	-0.39168	-0.486376
															0.6	200	-0.633191	-0.258918	-0.374009	-0.24399	-0.377527
															0.6	300	-0.559497	-0.271302	-0.287931	-0.184555	-0.325821
															0.6	400	-0.528759	-0.309104	-0.219391	-0.126718	-0.295993
															0.6	500	-0.504258	-0.321928	-0.182066	-0.103326	-0.277895
															0.6	640	-0.494944	-0.347923	-0.146758	-0.0651494	-0.263694
															0.8	1	-3.31536	-2.08489	-1.2302	-0.463307	-1.77344
															0.8	2	-2.54982	-1.34792	-1.20163	-0.479221	-1.39465
															0.8	5	-1.18982	-0.309104	-0.880457	-0.43344	-0.703206
															0.8	10	-0.608875	0.0506261	-0.659238	-0.372843	-0.397583
															0.8	15	-0.449257	0.118644	-0.567638	-0.315674	-0.303481
															0.8	20	-0.420758	0.0995357	-0.52003	-0.301252	-0.285626
															0.8	25	-0.415477	0.0898855	-0.505099	-0.298619	-0.282327
															0.8	30	-0.411967	0.0703893	-0.482092	-0.290054	-0.278431
															0.8	35	-0.408465	0.0605415	-0.468743	-0.287683	-0.276087
															0.8	40	-0.399748	0.0605415	-0.460026	-0.282703	-0.270484
															0.8	45	-0.392812	0.0305883	-0.423136	-0.271245	-0.264151
															0.8	50	-0.387631	0	-0.387368	-0.25063	-0.256407
															0.8	55	-0.385909	-0.0207586	-0.364887	-0.232687	-0.25106
															0.8	60	-0.38247	-0.0207586	-0.361448	-0.232687	-0.249341
															0.8	65	-0.377326	-0.0103419	-0.366721	-0.200086	-0.238619
															0.8	70	-0.375616	-0.0312509	-0.344102	-0.197412	-0.237095
															0.8	75	-0.375616	-0.0418202	-0.333532	-0.197145	-0.237028
															0.8	80	-0.368795	-0.0312509	-0.33728	-0.185791	-0.230779
															0.8	85	-0.350201	-0.0103419	-0.339595	-0.185794	-0.221483
															0.8	90	-0.338492	-0.0103419	-0.327886	-0.181489	-0.214552
															0.8	95	-0.335164	-0.0631938	-0.271707	-0.159107	-0.207293
															0.8	100	-0.326877	-0.0848889	-0.241725	-0.156938	-0.202607
															0.8	200	-0.22635	-0.118056	-0.108031	0.0308238	-0.105403
															0.8	300	-0.19434	-0.175087	-0.0189898	0.0741863	-0.0785576
															0.8	400	-0.165978	-0.21042	0.0447055	0.125718	-0.0514934
															0.8	500	-0.142519	-0.198546	0.0562904	0.171233	-0.0283852
															0.8	640	-0.136713	-0.24664	0.11019	0.209772	-0.0158476
															1	1	-2.66209	-1.42884	-1.23298	-0.450793	-1.44368
															1	2	-1.84879	-0.719892	-1.12863	-0.442047	-1.03484
															1	5	-0.770286	-0.0418202	-0.728202	-0.347351	-0.471915
															1	10	-0.299054	0.0506261	-0.349416	-0.212281	-0.202531
															1	15	-0.207972	0.0703893	-0.278098	-0.165333	-0.145253
															1	20	-0.177852	0.040642	-0.21823	-0.142356	-0.124449
															1	25	-0.168937	0.040642	-0.209316	-0.116542	-0.113538
															1	30	-0.16155	0.040642	-0.201929	-0.0878364	-0.102668
															1	35	-0.160077	0.0305883	-0.190402	-0.087827	-0.101929
															1	40	-0.152735	0.0204641	-0.172936	-0.0794424	-0.0961623
															1	45	-0.148348	0	-0.148084	-0.0638879	-0.0900801
															1	50	-0.146888	0	-0.146625	-0.0564623	-0.0874939
															1	55	-0.143974	-0.0103419	-0.133368	-0.0438168	-0.0828753
															1	60	-0.143974	-0.0103419	-0.133368	-0.0438168	-0.0828753
															1	65	-0.133819	0.0102683	-0.143824	0.0025231	-0.0662129
															1	70	-0.132374	-0.0207586	-0.111352	0.0219277	-0.0606393
															1	75	-0.129489	-0.0312509	-0.0979744	0.0475673	-0.0527867
															1	80	-0.126609	-0.0312509	-0.0950948	0.0481044	-0.0512127
															1	85	-0.119435	-0.0312509	-0.0879208	0.0488713	-0.0474339
															1	90	-0.112297	-0.0418202	-0.070213	0.0721639	-0.0380415
															1	95	-0.110873	-0.0631938	-0.0474159	0.0822573	-0.0348064
															1	100	-0.109451	-0.09586	-0.0133276	0.0982407	-0.0300995
															1	200	-0.0265942	-0.140598	0.114268	0.28507	0.0580364
															1	300	-0.00131813	-0.21042	0.209365	0.357015	0.0886607
															1	400	0.0248184	-0.24664	0.271722	0.440602	0.122626
															1	500	0.0428362	-0.234465	0.277565	0.472575	0.139628
															1	640	0.049217	-0.24664	0.29612	0.497852	0.149137
															1.2	1	-2.27017	-1.10692	-1.16299	-0.420952	-1.24026
															1.2	2	-1.42783	-0.374396	-1.05317	-0.382426	-0.809456
															1.2	5	-0.48569	0.0801703	-0.565597	-0.259875	-0.307748
															1.2	10	-0.14543	0.0605415	-0.205708	-0.126551	-0.104287
															1.2	15	-0.0743473	0.0801703	-0.154254	-0.0641228	-0.0531385
															1.2	20	-0.0591682	0.040642	-0.0995467	-0.0479294	-0.0415006
															1.2	25	-0.052321	0.040642	-0.0926995	-0.0239796	-0.0320895
															1.2	30	-0.0455062	0.040642	-0.0858847	0.00278674	-0.0219905
															1.2	35	-0.0414327	0.0305883	-0.0717575	0.0152615	-0.0168351
															1.2	40	-0.0360192	0.0204641	-0.0562198	0.0223454	-0.0123574
															1.2	45	-0.0333201	0.0102683	-0.0433249	0.0342473	-0.00803232
															1.2	50	-0.0319724	0.0102683	-0.0419772	0.0411368	-0.00563612
															1.2	55	-0.030626	0	-0.0303624	0.0532963	-0.00192304
															1.2	60	-0.0265942	0.0102683	-0.036599	0.0771854	0.00606513
															1.2	65	-0.0172304	0.0305883	-0.0475552	0.117686	0.0208722
															1.2	70	-0.0119068	-0.0103419	-0.00130129	0.165642	0.0355229
															1.2	75	-0.0119068	-0.0207586	0.00911532	0.169091	0.0363852
															1.2	80	-0.00925231	-0.0207586	0.0117698	0.169299	0.0377644
															1.2	85	-0.00660274	-0.0312509	0.0249117	0.172146	0.039801
															1.2	90	-0.00263747	-0.0524674	0.0500935	0.195832	0.0477052
															1.2	95	-0.00131813	-0.0848889	0.0838343	0.209671	0.0518246
															1.2	100	0	-0.09586	0.0961235	0.219886	0.0550374
															1.2	200	0.0732098	-0.140598	0.214072	0.448163	0.148712
															1.2	300	0.102957	-0.186769	0.289989	0.551814	0.189498
															1.2	400	0.136905	-0.198546	0.335714	0.660858	0.233733
															1.2	500	0.15595	-0.175087	0.331301	0.701415	0.253395
															1.2	640	0.164204	-0.198546	0.363014	0.725729	0.2636
															1.4	1	-1.87755	-0.789433	-1.08785	-0.380802	-1.03391
															1.4	2	-1.18084	-0.222392	-0.95818	-0.340566	-0.675493
															1.4	5	-0.333503	0.128105	-0.461344	-0.197975	-0.216179
															1.4	10	-0.0701917	0.0102683	-0.0801965	-0.0390794	-0.0447998
															1.4	15	-0.0185643	0	-0.0183008	0.0394474	0.000645571
															1.4	20	-0.00925231	-0.0312509	0.0222622	0.0667567	0.0121289
															1.4	25	0.00131693	-0.0418202	0.0434006	0.104182	0.0267698
															1.4	30	0.00657265	-0.0312509	0.0380871	0.122451	0.033965
															1.4	35	0.00919335	-0.0418202	0.0512771	0.132863	0.0378784
															1.4	40	0.0131155	-0.0524674	0.0658465	0.140488	0.0417456
															1.4	45	0.0157244	-0.0631938	0.0791817	0.152868	0.046145
															1.4	50	0.017027	-0.0631938	0.0804844	0.159545	0.0484657
															1.4	55	0.0235227	-0.0631938	0.0869801	0.185695	0.0582511
															1.4	60	0.0274062	-0.0524674	0.0801371	0.207545	0.0656551
															1.4	65	0.0377112	-0.0312509	0.0692256	0.252076	0.0819405
															1.4	70	0.0415566	-0.0631938	0.105014	0.283258	0.0916586
															1.4	75	0.0415566	-0.0631938	0.105014	0.283258	0.0916586
															1.4	80	0.0441146	-0.0631938	0.107572	0.283455	0.092987
															1.4	85	0.0479431	-0.0740006	0.122207	0.302491	0.0996601
															1.4	90	0.053032	-0.0848889	0.138184	0.322882	0.107302
															1.4	95	0.0543014	-0.118056	0.172621	0.337819	0.111671
															1.4	100	0.0543014	-0.129283	0.183848	0.340029	0.112224
															1.4	200	0.147649	-0.106915	0.254827	0.614553	0.227528
															1.4	300	0.197906	-0.106915	0.305084	0.768906	0.291245
															1.4	400	0.24869	-0.0631938	0.312147	0.904338	0.350495
															1.4	500	0.269607	-0.0740006	0.343871	0.95645	0.373982
															1.4	640	0.277238	-0.0848889	0.36239	0.982245	0.384246
															1.6	1	-1.6455	-0.590124	-1.05512	-0.327816	-0.90464
															1.6	2	-0.977774	-0.0740006	-0.90351	-0.291729	-0.561753
															1.6	5	-0.221734	0.165338	-0.386808	-0.148801	-0.148001
															1.6	10	-0.0185643	-0.0103419	-0.00795887	0.00591735	-0.00773695
															1.6	15	0.0144205	-0.0207586	0.0354426	0.0719268	0.0252578
															1.6	20	0.0235227	-0.0418202	0.0656064	0.0977327	0.0362604
															1.6	25	0.0338554	-0.0418202	0.0759391	0.145757	0.0534328
															1.6	30	0.0351418	-0.0418202	0.0772255	0.14587	0.0541043
															1.6	35	0.0377112	-0.0524674	0.0904421	0.156362	0.0580119
															1.6	40	0.0389941	-0.0740006	0.113258	0.166751	0.0612506
															1.6	45	0.0415566	-0.0740006	0.115821	0.181762	0.0662846
															1.6	50	0.0466681	-0.0631938	0.110125	0.196053	0.0724132
															1.6	55	0.0543014	-0.0631938	0.117759	0.226465	0.0838329
															1.6	60	0.058103	-0.0524674	0.110834	0.247417	0.0909715
															1.6	65	0.0681918	-0.0312509	0.0997062	0.289728	0.106594
															1.6	70	0.070703	-0.0631938	0.13416	0.315861	0.114383
															1.6	75	0.070703	-0.0631938	0.13416	0.315861	0.114383
															1.6	80	0.0744616	-0.0524674	0.127193	0.32987	0.119764
															1.6	85	0.0844371	-0.0524674	0.137168	0.374172	0.135827
															1.6	90	0.0893991	-0.0631938	0.152856	0.393808	0.143217
															1.6	95	0.0893991	-0.106915	0.196578	0.402707	0.145442
															1.6	100	0.0968102	-0.09586	0.192934	0.422986	0.154218
															1.6	200	0.213898	-0.0312509	0.245412	0.74566	0.29343
															1.6	300	0.28158	-0.0103419	0.292185	0.916784	0.370052
															1.6	400	0.326401	-0.0103419	0.337006	1.03757	0.422658
															1.6	500	0.355526	0	0.35579	1.0861	0.449353
															1.6	640	0.363741	0.0102683	0.353736	1.09283	0.455145
															1.8	1	-1.54213	-0.499926	-1.04194	-0.308641	-0.848158
															1.8	2	-0.815944	0.0898855	-0.905566	-0.280523	-0.478037
															1.8	5	-0.160077	0.219445	-0.379259	-0.123478	-0.110842
															1.8	10	0.00394718	-0.0103419	0.0145527	0.0292029	0.00934019
															1.8	15	0.0274062	-0.0207586	0.0484282	0.104529	0.0399012
															1.8	20	0.0338554	-0.0524674	0.0865864	0.134405	0.0505949
															1.8	25	0.0453919	-0.0524674	0.0981229	0.180937	0.067996
															1.8	30	0.0453919	-0.0524674	0.0981229	0.180937	0.067996
															1.8	35	0.0517614	-0.0524674	0.104492	0.216227	0.0800034
															1.8	40	0.0543014	-0.0740006	0.128565	0.232443	0.0853274
															1.8	45	0.058103	-0.0740006	0.132367	0.253215	0.0924211
															1.8	50	0.070703	-0.0418202	0.112787	0.2839	0.106392
															1.8	55	0.0807044	-0.0418202	0.122788	0.322643	0.121079
															1.8	60	0.0881602	-0.0207586	0.109182	0.356798	0.133345
															1.8	65	0.10173	0.0102683	0.0917251	0.404011	0.151934
															1.8	70	0.111519	0	0.111783	0.4551	0.1696
															1.8	75	0.111519	0	0.111783	0.4551	0.1696
															1.8	80	0.120031	0.0204641	0.0998301	0.476108	0.179108
															1.8	85	0.123663	0	0.123927	0.493823	0.185353
															1.8	90	0.133305	0	0.133569	0.524055	0.197732
															1.8	95	0.133305	-0.0418202	0.175389	0.535469	0.200586
															1.8	100	0.142883	-0.0418202	0.184967	0.567053	0.213271
															1.8	200	0.292378	0.0605415	0.2321	0.935895	0.380229
															1.8	300	0.359639	0.0703893	0.289513	1.0806	0.450035
															1.8	400	0.417999	0.0995357	0.318727	1.19334	0.507401
															1.8	500	0.460749	0.146841	0.314171	1.2474	0.542291
															1.8	640	0.47029	0.146841	0.323712	1.25668	0.54938
															2	1	-1.42076	-0.387816	-1.03268	-0.28244	-0.780923
															2	2	-0.70011	0.192645	-0.892492	-0.250552	-0.412627
															2	5	-0.110873	0.237039	-0.347649	-0.0974076	-0.0797226
															2	10	0.017027	-0.0207586	0.0380491	0.0462998	0.0201543
															2	15	0.0377112	-0.0312509	0.0692256	0.14195	0.0544088
															2	20	0.0428362	-0.0524674	0.0955671	0.162188	0.0620309
															2	25	0.0568369	-0.0524674	0.109568	0.224387	0.0845811
															2	30	0.058103	-0.0631938	0.12156	0.236916	0.0883464
															2	35	0.0631562	-0.0524674	0.115887	0.265358	0.0979834
															2	40	0.070703	-0.0631938	0.13416	0.311014	0.113171
															2	45	0.0782105	-0.0524674	0.130941	0.353699	0.127596
															2	50	0.0881602	-0.0312509	0.119675	0.373232	0.137454
															2	55	0.102957	-0.0207586	0.123979	0.431913	0.159523
															2	60	0.115173	0.0102683	0.105168	0.475806	0.176604
															2	65	0.132104	0.0506261	0.081741	0.520011	0.19612
															2	70	0.142883	0.0305883	0.112559	0.566199	0.213057
															2	75	0.146459	0.040642	0.10608	0.584903	0.219521
															2	80	0.154767	0.0605415	0.0944892	0.601913	0.227928
															2	85	0.158313	0.040642	0.117935	0.619362	0.234063
															2	90	0.175915	0.0605415	0.115637	0.661943	0.253509
															2	95	0.180572	0.0305883	0.150247	0.692598	0.263502
															2	100	0.188687	0.0204641	0.168486	0.71654	0.273545
															2	200	0.355526	0.0898855	0.265904	1.07549	0.446701
															2	300	0.439532	0.0801703	0.359625	1.26266	0.535496
															2	400	0.505056	0.128105	0.377214	1.35927	0.59241
															2	500	0.551642	0.156119	0.395787	1.42894	0.633121
															2	640	0.565063	0.146841	0.418485	1.45192	0.645577
															2.2	1	-1.35525	-0.321928	-1.03306	-0.281747	-0.747995
															2.2	2	-0.639334	0.254421	-0.893492	-0.252063	-0.382617
															2.2	5	-0.0967152	0.237039	-0.333491	-0.0931595	-0.0715816
															2.2	10	0.0183285	-0.0312509	0.049843	0.0530532	0.0224934
															2.2	15	0.040276	-0.0312509	0.0717904	0.143339	0.0560387
															2.2	20	0.0453919	-0.0524674	0.0981229	0.179806	0.0677134
															2.2	25	0.0606318	-0.0524674	0.113363	0.256089	0.0944041
															2.2	30	0.0656762	-0.0524674	0.118407	0.278373	0.102497
															2.2	35	0.070703	-0.0418202	0.112787	0.30552	0.111797
															2.2	40	0.076962	-0.0524674	0.129693	0.335367	0.122389
															2.2	45	0.0856792	-0.0418202	0.127763	0.386175	0.139449
															2.2	50	0.0968102	-0.0207586	0.117832	0.40882	0.150676
															2.2	55	0.111519	-0.0103419	0.122125	0.456035	0.169834
															2.2	60	0.128492	0.0305883	0.0981675	0.518221	0.193867
															2.2	65	0.145268	0.0703893	0.0751422	0.559483	0.212571
															2.2	70	0.159494	0.0506261	0.109131	0.626452	0.236426
															2.2	75	0.167727	0.0703893	0.0976016	0.658427	0.248536
															2.2	80	0.179409	0.0898855	0.0897873	0.681856	0.260234
															2.2	85	0.187531	0.0801703	0.107624	0.708796	0.27103
															2.2	90	0.207066	0.0995357	0.107793	0.754982	0.292344
															2.2	95	0.216168	0.0703893	0.146042	0.800115	0.308179
															2.2	100	0.23644	0.0801703	0.156533	0.854232	0.331844
															2.2	200	0.424885	0.128105	0.297044	1.24642	0.524114
															2.2	300	0.506911	0.0801703	0.427004	1.42563	0.609928
															2.2	400	0.574826	0.0898855	0.485204	1.53867	0.672147
															2.2	500	0.625238	0.109122	0.51638	1.59484	0.711395
															2.2	640	0.647278	0.118644	0.528897	1.62855	0.730842
															2.4	1	-1.31208	-0.296393	-1.01542	-0.267713	-0.722903
															2.4	2	-0.604862	0.280108	-0.884706	-0.243806	-0.363317
															2.4	5	-0.0840906	0.228269	-0.312096	-0.057443	-0.0563402
															2.4	10	0.0286983	-0.0207586	0.0497204	0.101171	0.0397077
															2.4	15	0.0479431	-0.0207586	0.0689652	0.187015	0.0707912
															2.4	20	0.0568369	-0.0312509	0.0883513	0.231247	0.0862961
															2.4	25	0.070703	-0.0312509	0.102217	0.303768	0.111359
															2.4	30	0.0807044	-0.0207586	0.101726	0.360839	0.130628
															2.4	35	0.0918737	0	0.0921372	0.413974	0.149496
															2.4	40	0.0980417	-0.0103419	0.108647	0.442241	0.159647
															2.4	45	0.120031	0.0305883	0.0897059	0.525034	0.19134
															2.4	50	0.136905	0.0605415	0.0766265	0.568753	0.210706
															2.4	55	0.16538	0.0995357	0.0661075	0.640451	0.242869
															2.4	60	0.182895	0.137504	0.0456554	0.697921	0.265994
															2.4	65	0.196756	0.165338	0.0316823	0.727041	0.280204
															2.4	70	0.209347	0.146841	0.0627687	0.778011	0.299242
															2.4	75	0.219566	0.156119	0.0637107	0.817321	0.314179
															2.4	80	0.237558	0.1836	0.0542217	0.855355	0.332684
															2.4	85	0.247581	0.165338	0.0825066	0.881037	0.344116
															2.4	90	0.272882	0.192645	0.0805006	0.934076	0.370026
															2.4	95	0.282663	0.174498	0.108429	0.970041	0.383908
															2.4	100	0.304164	0.165338	0.13909	1.03096	0.409889
															2.4	200	0.505056	0.201634	0.303685	1.38808	0.599614
															2.4	300	0.588033	0.137504	0.450793	1.5404	0.679184
															2.4	400	0.641377	0.0995357	0.542105	1.64382	0.73171
															2.4	500	0.683825	0.0801703	0.603918	1.69745	0.766342
															2.4	640	0.700136	0.0506261	0.649773	1.7383	0.784708
															2.6	1	-1.25436	-0.222392	-1.03171	-0.251055	-0.68988
															2.6	2	-0.584963	0.296982	-0.881681	-0.214499	-0.34604
															2.6	5	-0.0701917	0.228269	-0.298197	-0.0102065	-0.0375816
															2.6	10	0.0364271	-0.0103419	0.0470325	0.13901	0.0530319
															2.6	15	0.053032	-0.0103419	0.0636374	0.220379	0.0816767
															2.6	20	0.0656762	-0.0103419	0.0762816	0.286208	0.104456
															2.6	25	0.0869202	0.0102683	0.0769154	0.372382	0.136622
															2.6	30	0.100502	0.0305883	0.0701767	0.440815	0.16052
															2.6	35	0.112738	0.0506261	0.0623757	0.497596	0.180834
															2.6	40	0.121243	0.040642	0.0808641	0.531065	0.193453
															2.6	45	0.148838	0.0898855	0.0592156	0.615155	0.228273
															2.6	50	0.167727	0.118644	0.0493465	0.660462	0.249045
															2.6	55	0.190997	0.137504	0.0537572	0.711025	0.273321
															2.6	60	0.209347	0.174498	0.0351123	0.770934	0.297473
															2.6	65	0.235321	0.228269	0.00731594	0.836933	0.32696
															2.6	70	0.24536	0.192645	0.052978	0.884549	0.343883
															2.6	75	0.259737	0.201634	0.0583665	0.938071	0.364452
															2.6	80	0.284828	0.237039	0.0480521	0.984234	0.388538
															2.6	85	0.297748	0.210567	0.0874441	1.01522	0.402744
															2.6	90	0.316913	0.210567	0.106609	1.05954	0.423406
															2.6	95	0.328501	0.192645	0.136119	1.10234	0.439901
															2.6	100	0.3483	0.192645	0.155918	1.145	0.460466
															2.6	200	0.551642	0.128105	0.423801	1.52185	0.656349
															2.6	300	0.645594	0.0703893	0.575468	1.69513	0.746646
															2.6	400	0.699324	-0.0207586	0.720347	1.81933	0.804561
															2.6	500	0.739335	-0.106915	0.846514	1.90462	0.845889
															2.6	640	0.756594	-0.118056	0.874914	1.93149	0.861236
															2.8	1	-1.23873	-0.21042	-1.02805	-0.241399	-0.679651
															2.8	2	-0.565334	0.305345	-0.870415	-0.20329	-0.333423
															2.8	5	-0.0605415	0.228269	-0.288547	-0.00842148	-0.0323103
															2.8	10	0.0377112	-0.0103419	0.0483166	0.144106	0.054948
															2.8	15	0.0593679	0	0.0596315	0.263218	0.0955543
															2.8	20	0.0744616	0	0.0747252	0.34145	0.122659
															2.8	25	0.0943441	0.0204641	0.0741435	0.414879	0.150958
															2.8	30	0.111519	0.0506261	0.0611567	0.493079	0.179095
															2.8	35	0.123663	0.0605415	0.0633852	0.550311	0.199475
															2.8	40	0.135706	0.0506261	0.0853432	0.602551	0.218557
															2.8	45	0.166554	0.0995357	0.0672819	0.691581	0.256238
															2.8	50	0.184056	0.128105	0.0562143	0.730612	0.274747
															2.8	55	0.210486	0.156119	0.05463	0.792795	0.303507
															2.8	60	0.233081	0.192645	0.0406996	0.856176	0.33065
															2.8	65	0.259737	0.245756	0.0142439	0.916068	0.358951
															2.8	70	0.2707	0.210567	0.0603961	0.967438	0.377275
															2.8	75	0.288069	0.219445	0.068887	1.01916	0.398889
															2.8	80	0.315855	0.254421	0.0616969	1.06572	0.424423
															2.8	85	0.331645	0.228269	0.10364	1.10118	0.441183
															2.8	90	0.355526	0.254421	0.101368	1.14286	0.463545
															2.8	95	0.368851	0.228269	0.140846	1.19482	0.483196
															2.8	100	0.386093	0.219445	0.166911	1.23538	0.501958
															2.8	200	0.596772	0.0801703	0.516865	1.63686	0.707666
															2.8	300	0.693633	-0.106915	0.800812	1.8563	0.810958
															2.8	400	0.738546	-0.283793	1.0226	2.0103	0.871914
															2.8	500	0.771336	-0.401363	1.17296	2.07131	0.90356
															2.8	640	0.786692	-0.415037	1.20199	2.07934	0.913248
															3	1	-1.22635	-0.198546	-1.02754	-0.243496	-0.673983
															3	2	-0.551751	0.305345	-0.856832	-0.195856	-0.324773
															3	5	-0.0536879	0.219445	-0.272869	0.0232862	-0.0209565
															3	10	0.0415566	0	0.0418202	0.168346	0.0629306
															3	15	0.0606318	-0.0103419	0.0712373	0.26937	0.0977242
															3	20	0.079458	0	0.0797215	0.362804	0.130496
															3	25	0.100502	0.0204641	0.080301	0.444649	0.161479
															3	30	0.120031	0.040642	0.0796522	0.533923	0.193562
															3	35	0.132104	0.0506261	0.081741	0.589114	0.213396
															3	40	0.157132	0.0801703	0.0772255	0.678343	0.248218
															3	45	0.194456	0.118644	0.0760746	0.802543	0.297929
															3	50	0.224085	0.165338	0.0590112	0.867041	0.328869
															3	55	0.254224	0.201634	0.0528537	0.93543	0.361035
															3	60	0.278324	0.237039	0.0415486	0.994139	0.387763
															3	65	0.308426	0.288569	0.0201203	1.05755	0.418667
															3	70	0.31797	0.254421	0.0638123	1.1039	0.435025
															3	75	0.342077	0.254421	0.087919	1.16902	0.46336
															3	80	0.367831	0.288569	0.0795246	1.20635	0.485569
															3	85	0.385084	0.280108	0.10524	1.23965	0.502519
															3	90	0.409096	0.288569	0.12079	1.28747	0.526481
															3	95	0.425866	0.263034	0.163096	1.33995	0.547988
															3	100	0.441474	0.237039	0.204698	1.37993	0.565786
															3	200	0.653154	0.0204641	0.632954	1.77683	0.77085
															3	300	0.744063	-0.271302	1.01563	2.03388	0.880568
															3	400	0.782868	-0.52937	1.3125	2.21301	0.944752
															3	500	0.812428	-0.669851	1.48254	2.29773	0.980713
															3	640	0.822893	-0.719892	1.54305	2.32282	0.992217
															3.2	1	-1.22327	-0.198546	-1.02446	-0.23556	-0.67046
															3.2	2	-0.545968	0.305345	-0.85105	-0.192406	-0.32102
															3.2	5	-0.0495912	0.219445	-0.268773	0.0292848	-0.0174085
															3.2	10	0.0415566	0	0.0418202	0.168346	0.0629306
															3.2	15	0.0644167	-0.0103419	0.0750222	0.295764	0.106215
															3.2	20	0.0931094	0.0204641	0.0729088	0.431239	0.15443
															3.2	25	0.116389	0.040642	0.0760106	0.517316	0.187589
															3.2	30	0.151212	0.0995357	0.0519402	0.656679	0.239842
															3.2	35	0.163028	0.0995357	0.063756	0.700041	0.25659
															3.2	40	0.189843	0.118644	0.0714616	0.787143	0.291773
															3.2	45	0.229714	0.165338	0.0646401	0.906839	0.341633
															3.2	50	0.264132	0.219445	0.0449503	0.980632	0.37729
															3.2	55	0.29989	0.263034	0.0371188	1.05681	0.414213
															3.2	60	0.322192	0.288569	0.0338856	1.10461	0.437315
															3.2	65	0.352433	0.330149	0.0225484	1.16795	0.468271
															3.2	70	0.364764	0.296982	0.0680461	1.22044	0.487558
															3.2	75	0.39814	0.31366	0.0847435	1.29594	0.523122
															3.2	80	0.422921	0.330149	0.093036	1.33308	0.544795
															3.2	85	0.444381	0.321928	0.122717	1.35888	0.561976
															3.2	90	0.467434	0.330149	0.137549	1.39791	0.583261
															3.2	95	0.489186	0.338323	0.151127	1.44892	0.60689
															3.2	100	0.505056	0.305345	0.199974	1.49542	0.626448
															3.2	200	0.696075	-0.118056	0.814394	1.92407	0.829122
															3.2	300	0.77365	-0.559427	1.33334	2.23095	0.944629
															3.2	400	0.816922	-0.900464	1.71765	2.46952	1.02591
															3.2	500	0.842864	-1.12928	1.97241	2.592	1.0695
															3.2	640	0.852382	-1.22239	2.07504	2.61794	1.08074
															3.4	1	-1.2202	-0.198546	-1.02139	-0.234181	-0.668578
															3.4	2	-0.545968	0.305345	-0.85105	-0.192406	-0.32102
															3.4	5	-0.0495912	0.219445	-0.268773	0.0292848	-0.0174085
															3.4	10	0.0415566	0	0.0418202	0.168346	0.0629306
															3.4	15	0.0669345	-0.0103419	0.07754	0.319094	0.113307
															3.4	20	0.117604	0.0605415	0.057326	0.561719	0.199298
															3.4	25	0.151212	0.0898855	0.0615904	0.674735	0.244356
															3.4	30	0.195606	0.156119	0.0397508	0.845062	0.309135
															3.4	35	0.209347	0.174498	0.0351123	0.876926	0.323971
															3.4	40	0.23644	0.174498	0.062206	0.966756	0.359975
															3.4	45	0.285909	0.237039	0.0491332	1.07685	0.412233
															3.4	50	0.322192	0.280108	0.0423472	1.14733	0.447995
															3.4	55	0.366809	0.330149	0.0369241	1.23029	0.491044
															3.4	60	0.392129	0.354533	0.03786	1.27827	0.515697
															3.4	65	0.420954	0.394279	0.0269388	1.32148	0.540914
															3.4	70	0.433691	0.354533	0.079422	1.37699	0.561158
															3.4	75	0.458833	0.354533	0.104563	1.42498	0.585727
															3.4	80	0.477878	0.330149	0.147993	1.46872	0.606184
															3.4	85	0.495742	0.321928	0.174077	1.48551	0.619314
															3.4	90	0.520752	0.330149	0.190867	1.52602	0.641948
															3.4	95	0.537188	0.31366	0.223791	1.56586	0.660125
															3.4	100	0.551642	0.271596	0.28031	1.61034	0.678473
															3.4	200	0.7338	-0.283793	1.01786	2.07057	0.884609
															3.4	300	0.819164	-0.789433	1.60886	2.3733	1.00297
															3.4	400	0.853841	-1.22239	2.0765	2.54322	1.06279
															3.4	500	0.871952	-1.48543	2.35764	2.67087	1.10376
															3.4	640	0.878416	-1.63743	2.51611	2.69819	1.11382
															3.6	1	-1.2202	-0.198546	-1.02139	-0.234181	-0.668578
															3.6	2	-0.544046	0.305345	-0.849128	-0.192346	-0.320044
															3.6	5	-0.0482283	0.210567	-0.258532	0.0371706	-0.0147556
															3.6	10	0.0504898	0.0102683	0.040485	0.219723	0.0802416
															3.6	15	0.0844371	0.0102683	0.0744323	0.421644	0.147695
															3.6	20	0.138102	0.0801703	0.0581955	0.669669	0.236534
															3.6	25	0.181734	0.0995357	0.0824622	0.808355	0.293022
															3.6	30	0.212761	0.146841	0.0661833	0.910155	0.333985
															3.6	35	0.233081	0.1836	0.0497448	0.951248	0.354419
															3.6	40	0.263034	0.201634	0.0616641	1.03636	0.390673
															3.6	45	0.30949	0.263034	0.046719	1.13415	0.438348
															3.6	50	0.342077	0.296982	0.0453585	1.1949	0.469829
															3.6	55	0.388108	0.330149	0.0582227	1.28033	0.514203
															3.6	60	0.423904	0.370563	0.0536042	1.34479	0.548215
															3.6	65	0.45307	0.409876	0.0434572	1.3798	0.57155
															3.6	70	0.465527	0.378512	0.0872792	1.42847	0.589946
															3.6	75	0.492936	0.386417	0.106783	1.47446	0.615149
															3.6	80	0.50969	0.338323	0.171631	1.51489	0.633632
															3.6	85	0.527166	0.321928	0.205502	1.53243	0.646757
															3.6	90	0.550743	0.31366	0.237346	1.57581	0.66939
															3.6	95	0.569509	0.288569	0.281203	1.62551	0.691197
															3.6	100	0.582765	0.245756	0.337272	1.66723	0.708256
															3.6	200	0.758932	-0.456858	1.21605	2.18201	0.925034
															3.6	300	0.8355	-1.06319	1.89896	2.44758	1.02971
															3.6	400	0.866181	-1.60572	2.47217	2.54362	1.06906
															3.6	500	0.88128	-1.84388	2.72542	2.66931	1.10803
															3.6	640	-0.92679	-2.04182	1.11529	2.1728	0.079871
															3.8	1	-1.21102	-0.186769	-1.02399	-0.235243	-0.664254
															3.8	2	-0.534473	0.31366	-0.84787	-0.180169	-0.312213
															3.8	5	-0.0441471	0.210567	-0.254451	0.0840603	-0.000992592
															3.8	10	0.0606318	0.0204641	0.0404312	0.317536	0.109766
															3.8	15	0.0968102	0.0305883	0.0664854	0.504658	0.174635
															3.8	20	0.157132	0.109122	0.0482741	0.779018	0.273386
															3.8	25	0.200201	0.128105	0.0723598	0.910619	0.327821
															3.8	30	0.230837	0.165338	0.0657633	0.998776	0.365179
															3.8	35	0.259737	0.219445	0.0405552	1.06159	0.395332
															3.8	40	0.288069	0.219445	0.068887	1.14415	0.430139
															3.8	45	0.333737	0.280108	0.053893	1.22668	0.473604
															3.8	50	0.372927	0.31366	0.0595297	1.30354	0.512414
															3.8	55	0.417999	0.330149	0.0881138	1.38443	0.555172
															3.8	60	0.455954	0.378512	0.0777059	1.44185	0.588505
															3.8	65	0.487308	0.417611	0.0699599	1.47708	0.612989
															3.8	70	0.498542	0.370563	0.128243	1.5242	0.630388
															3.8	75	0.525337	0.36257	0.16303	1.56689	0.654457
															3.8	80	0.540815	0.321928	0.219151	1.60056	0.670613
															3.8	85	0.558816	0.296982	0.262097	1.628	0.686473
															3.8	90	0.581885	0.263034	0.319114	1.67195	0.708996
															3.8	95	0.601121	0.228269	0.373116	1.73156	0.733515
															3.8	100	0.61323	0.192645	0.420849	1.77694	0.750916
															3.8	200	0.788218	-0.754244	1.54273	2.39664	0.993334
															3.8	300	0.851652	-1.66985	2.52177	2.61657	1.08003
															3.8	400	-1.87271	-2.48543	0.612977	1.66286	-0.520576
															3.8	500	-2.50426	-2.95936	0.455363	1.43501	-0.893311
															3.8	640	-2.57315	-3.04182	0.468931	1.46721	-0.919709
															4	1	-1.2019	-0.175087	-1.02655	-0.221736	-0.656317
															4	2	-0.524963	0.321928	-0.846627	-0.170643	-0.305076
															4	5	-0.034669	0.210567	-0.244972	0.135806	0.0166829
															4	10	0.070703	0.0305883	0.0403782	0.39224	0.133477
															4	15	0.104183	0.0305883	0.0738587	0.56223	0.192715
															4	20	0.17358	0.128105	0.0457389	0.846937	0.29859
															4	25	0.224085	0.156119	0.0682297	1.0033	0.362933
															4	30	0.256432	0.201634	0.0550613	1.09209	0.401303
															4	35	0.283746	0.237039	0.0469702	1.146	0.42844
															4	40	0.313736	0.245756	0.0682433	1.2224	0.462534
															4	45	0.359639	0.288569	0.0713333	1.31166	0.5078
															4	50	0.401137	0.31366	0.0877397	1.39547	0.549502
															4	55	0.450179	0.338323	0.11212	1.47048	0.592775
															4	60	0.490125	0.386417	0.103971	1.5334	0.628479
															4	65	0.527166	0.440573	0.0868573	1.57166	0.656565
															4	70	0.53628	0.386417	0.150127	1.61218	0.67125
															4	75	0.562389	0.36257	0.200082	1.66368	0.69718
															4	80	0.580123	0.338323	0.242064	1.69061	0.712781
															4	85	0.597643	0.31366	0.284246	1.71452	0.727518
															4	90	0.619247	0.254421	0.365089	1.77215	0.752728
															4	95	0.632056	0.165338	0.466981	1.84109	0.776367
															4	100	0.646436	0.109122	0.537578	1.90473	0.799467
															4	200	0.802642	-1.12928	1.93219	2.48788	1.02336
															4	300	-0.594878	-2.17509	1.58047	2.26437	0.268719
															4	400	-2.21407	-2.88136	0.667547	1.51472	-0.728289
															4	500	-2.88726	-3.22239	0.335394	1.19479	-1.14487
															4	640	-3.11944	-3.42884	0.309672	1.27419	-1.2411

## Sheet: Fig2a-c
		Fig2 a-c: comparison of clustering algorithms

## Sheet: Fig2i-iii
		Fig 2 i-iii: 3D projection and temporal distribution

## Sheet: Fig 2 d-g
		Fig 2d-g: comparison of algorithms
		Clustered trajectories						Total clusters					Cluster radius					Trajectories per cluster
		GT	DBSCAN	Voronoï	NASTIC			GT	DBSCAN	Voronoï	NASTIC		GT	DBSCAN	Voronoï	NASTIC		GT	DBSCAN	Voronoï	NASTIC
		1099	998	695	1046			137	102	82	135		82	79.7156	80.1494	80.4552		8.02	9.78431	8.47561	7.74815
		1024	924	657	987			134	96	80	129		80	80.4774	80.8312	81.5319		7.64	9.625	8.2125	7.65116
		1107	984	724	1058			136	97	80	126		83	79.7867	83.8417	82.4847		8.13	10.1443	9.05	8.39683
		1016	902	620	979			131	95	79	128		82	79.57	76.643	81.6423		7.75	9.49474	7.8481	7.64844
		969	880	580	934			119	100	85	114		82	78.6875	73.5117	81.8471		8.15	8.8	6.82353	8.19298
		1015	922	628	985			130	95	78	124		81	79.6035	78.6566	81.4641		7.81	9.70526	8.05128	7.94355
		1028	942	634	989			131	97	75	123		81	81.4242	77.1884	82.605		7.85	9.71134	8.45333	8.04065
		1065	942	689	1009			138	94	75	129		82	80.0153	77.8065	81.4815		7.72	10.0213	9.18667	7.82171
		1111	991	728	1065			138	93	86	130		82	82.3782	79.3133	82.4651		8.05	10.6559	8.46512	8.19231
		946	850	553	907			117	101	83	113		83	77.5245	73.927	82.7995		8.09	8.41584	6.66265	8.02655

## Sheet: Fig2 h-l
			Fig 2 h-l: density dependence of algorithms
																				Please note: data plotted directly from within the python analysis script
																				for the top three graphs:
																				trajectory_dataset_name represents (1) the synthetic data set used and (2) the analysis method used
																				the cluster ID represents each cluster identified in the specific data set and analysis method used
																				mean and sem was calculated via first grouping clusters by the trajectory_dataset_name (i.e., method, unclustered_density, and datase) and then averaged across the unclustered_density
																				Cluster_ID	MEMBERSHIP	AVG MSD (um^2)	AREA (um^2)	RADIUS (um)	method	unclustered_density	trajectory_dataset_name
																				1	3	0.00314009	0.00730621	0.0482249	analysis_voronoi	0	synthetic_20220806-082209_voronoi_20220807-081938
																				2	4	0.00271631	0.0137697	0.0662045	analysis_voronoi	0	synthetic_20220806-082209_voronoi_20220807-081938
																				3	3	0.00310293	0.010635	0.0581828	analysis_voronoi	0	synthetic_20220806-082209_voronoi_20220807-081938
																				4	7	0.00387389	0.0352631	0.105946	analysis_voronoi	0	synthetic_20220806-082209_voronoi_20220807-081938
																				5	3	0.003537	0.0141238	0.0670502	analysis_voronoi	0	synthetic_20220806-082209_voronoi_20220807-081938
																				6	3	0.0028192	0.0090198	0.0535826	analysis_voronoi	0	synthetic_20220806-082209_voronoi_20220807-081938
																				7	3	0.00325352	0.0127303	0.0636568	analysis_voronoi	0	synthetic_20220806-082209_voronoi_20220807-081938
																				8	5	0.00331988	0.0217985	0.0832986	analysis_voronoi	0	synthetic_20220806-082209_voronoi_20220807-081938
																				9	3	0.00338032	0.0166748	0.0728543	analysis_voronoi	0	synthetic_20220806-082209_voronoi_20220807-081938
																				10	3	0.0036857	0.0143907	0.0676808	analysis_voronoi	0	synthetic_20220806-082209_voronoi_20220807-081938
																				11	3	0.00323937	0.00798171	0.0504049	analysis_voronoi	0	synthetic_20220806-082209_voronoi_20220807-081938
																				12	4	0.00360317	0.0123591	0.0627219	analysis_voronoi	0	synthetic_20220806-082209_voronoi_20220807-081938
																				13	3	0.00345721	0.0141689	0.0671572	analysis_voronoi	0	synthetic_20220806-082209_voronoi_20220807-081938
																				14	4	0.00355962	0.0140533	0.0668827	analysis_voronoi	0	synthetic_20220806-082209_voronoi_20220807-081938
																				15	13	0.00331807	0.0298454	0.0974683	analysis_voronoi	0	synthetic_20220806-082209_voronoi_20220807-081938
																				16	13	0.00335442	0.0304012	0.0983718	analysis_voronoi	0	synthetic_20220806-082209_voronoi_20220807-081938
																				17	14	0.00312643	0.0270594	0.0928077	analysis_voronoi	0	synthetic_20220806-082209_voronoi_20220807-081938
																				18	3	0.00371771	0.00994557	0.0562652	analysis_voronoi	0	synthetic_20220806-082209_voronoi_20220807-081938
																				19	11	0.00292945	0.0254673	0.0900361	analysis_voronoi	0	synthetic_20220806-082209_voronoi_20220807-081938
																				20	11	0.00312889	0.0709965	0.150329	analysis_voronoi	0	synthetic_20220806-082209_voronoi_20220807-081938
																				21	3	0.00407525	0.0157574	0.0708218	analysis_voronoi	0	synthetic_20220806-082209_voronoi_20220807-081938
																				22	17	0.00327514	0.040806	0.113969	analysis_voronoi	0	synthetic_20220806-082209_voronoi_20220807-081938
																				23	13	0.00371786	0.0355306	0.106347	analysis_voronoi	0	synthetic_20220806-082209_voronoi_20220807-081938
																				24	3	0.0032427	0.00895711	0.053396	analysis_voronoi	0	synthetic_20220806-082209_voronoi_20220807-081938
																				25	13	0.00300413	0.0192264	0.0782301	analysis_voronoi	0	synthetic_20220806-082209_voronoi_20220807-081938
																				1	5	0.00307815	0.0127989	0.0638281	analysis_voronoi	0	synthetic_20220806-082211_voronoi_20220807-081940
		for bottom left graph:						for bottom middle graph:												2	3	0.00409462	0.0131114	0.0646026	analysis_voronoi	0	synthetic_20220806-082211_voronoi_20220807-081940
																				3	4	0.00393727	0.0182849	0.0762906	analysis_voronoi	0	synthetic_20220806-082211_voronoi_20220807-081940
			method	unclustered_density	synthetic_name	Clusters		method	unclustered_density	synthetic_name	perc false positive									4	3	0.00348595	0.0130096	0.0643512	analysis_voronoi	0	synthetic_20220806-082211_voronoi_20220807-081940
			analysis_dbscan	0	synthetic_20220806-082209_DBSCAN_20220807-120326	85		analysis_voronoi	10	synthetic_20220806-082223_voronoi_20220807-081957	0.002									5	4	0.00285462	0.0158265	0.0709769	analysis_voronoi	0	synthetic_20220806-082211_voronoi_20220807-081940
			analysis_dbscan	0	synthetic_20220806-082211_DBSCAN_20220807-120328	88		analysis_voronoi	10	synthetic_20220806-082225_voronoi_20220807-082001	0.004									6	4	0.00332841	0.0234836	0.0864585	analysis_voronoi	0	synthetic_20220806-082211_voronoi_20220807-081940
			analysis_dbscan	0	synthetic_20220806-082212_DBSCAN_20220807-120329	86		analysis_voronoi	10	synthetic_20220806-082227_voronoi_20220807-082005	0.006									7	4	0.00309304	0.0144722	0.0678722	analysis_voronoi	0	synthetic_20220806-082211_voronoi_20220807-081940
			analysis_dbscan	0	synthetic_20220806-082213_DBSCAN_20220807-120330	80		analysis_voronoi	10	synthetic_20220806-082229_voronoi_20220807-082009	0.005									8	3	0.00382286	0.0125245	0.0631401	analysis_voronoi	0	synthetic_20220806-082211_voronoi_20220807-081940
			analysis_dbscan	0	synthetic_20220806-082215_DBSCAN_20220807-120332	89		analysis_voronoi	10	synthetic_20220806-082231_voronoi_20220807-082013	0.005									9	3	0.00286021	0.017028	0.0736219	analysis_voronoi	0	synthetic_20220806-082211_voronoi_20220807-081940
			analysis_dbscan	0	synthetic_20220806-082216_DBSCAN_20220807-120334	78		analysis_voronoi	10	synthetic_20220806-082232_voronoi_20220807-082017	0.007									10	5	0.00385908	0.0194009	0.0785843	analysis_voronoi	0	synthetic_20220806-082211_voronoi_20220807-081940
			analysis_dbscan	0	synthetic_20220806-082218_DBSCAN_20220807-120335	78		analysis_voronoi	10	synthetic_20220806-082234_voronoi_20220807-082021	0.003									11	3	0.00342638	0.0130975	0.0645684	analysis_voronoi	0	synthetic_20220806-082211_voronoi_20220807-081940
			analysis_dbscan	0	synthetic_20220806-082219_DBSCAN_20220807-120336	80		analysis_voronoi	10	synthetic_20220806-082236_voronoi_20220807-082024	0.003									12	3	0.00329962	0.00895588	0.0533924	analysis_voronoi	0	synthetic_20220806-082211_voronoi_20220807-081940
			analysis_dbscan	0	synthetic_20220806-082221_DBSCAN_20220807-120338	83		analysis_voronoi	10	synthetic_20220806-082238_voronoi_20220807-082027	0.006									13	7	0.00331213	0.0502855	0.126516	analysis_voronoi	0	synthetic_20220806-082211_voronoi_20220807-081940
			analysis_dbscan	0	synthetic_20220806-082222_DBSCAN_20220807-120339	80		analysis_voronoi	10	synthetic_20220806-082240_voronoi_20220807-082030	0.004									14	7	0.00305334	0.0131538	0.0647069	analysis_voronoi	0	synthetic_20220806-082211_voronoi_20220807-081940
			analysis_dbscan	10	synthetic_20220806-082223_DBSCAN_20220807-120342	88		analysis_voronoi	100	synthetic_20220806-082634_voronoi_20220807-082107	0.5126									15	3	0.00303388	0.0114854	0.0604642	analysis_voronoi	0	synthetic_20220806-082211_voronoi_20220807-081940
			analysis_dbscan	10	synthetic_20220806-082225_DBSCAN_20220807-120344	86		analysis_voronoi	100	synthetic_20220806-082638_voronoi_20220807-082145	0.5201									16	3	0.00324413	0.0141539	0.0671217	analysis_voronoi	0	synthetic_20220806-082211_voronoi_20220807-081940
			analysis_dbscan	10	synthetic_20220806-082227_DBSCAN_20220807-120347	79		analysis_voronoi	100	synthetic_20220806-082642_voronoi_20220807-082223	0.5128									17	7	0.00360333	0.022114	0.0838994	analysis_voronoi	0	synthetic_20220806-082211_voronoi_20220807-081940
			analysis_dbscan	10	synthetic_20220806-082229_DBSCAN_20220807-120349	83		analysis_voronoi	100	synthetic_20220806-082646_voronoi_20220807-082300	0.5147									18	3	0.00320129	0.0144193	0.0677481	analysis_voronoi	0	synthetic_20220806-082211_voronoi_20220807-081940
			analysis_dbscan	10	synthetic_20220806-082231_DBSCAN_20220807-120352	95		analysis_voronoi	100	synthetic_20220806-082650_voronoi_20220807-082337	0.5186									19	3	0.00348224	0.0156716	0.0706289	analysis_voronoi	0	synthetic_20220806-082211_voronoi_20220807-081940
			analysis_dbscan	10	synthetic_20220806-082232_DBSCAN_20220807-120354	88		analysis_voronoi	100	synthetic_20220806-082654_voronoi_20220807-082414	0.5298									20	10	0.00347493	0.0274541	0.0934822	analysis_voronoi	0	synthetic_20220806-082211_voronoi_20220807-081940
			analysis_dbscan	10	synthetic_20220806-082234_DBSCAN_20220807-120356	81		analysis_voronoi	100	synthetic_20220806-082659_voronoi_20220807-082451	0.5169									21	4	0.00384507	0.0155463	0.0703459	analysis_voronoi	0	synthetic_20220806-082211_voronoi_20220807-081940
			analysis_dbscan	10	synthetic_20220806-082236_DBSCAN_20220807-120359	89		analysis_voronoi	100	synthetic_20220806-082702_voronoi_20220807-082528	0.5159									22	16	0.00306478	0.0325745	0.101827	analysis_voronoi	0	synthetic_20220806-082211_voronoi_20220807-081940
			analysis_dbscan	10	synthetic_20220806-082238_DBSCAN_20220807-120402	86		analysis_voronoi	100	synthetic_20220806-082706_voronoi_20220807-082604	0.5265									23	3	0.00306473	0.0148474	0.0687464	analysis_voronoi	0	synthetic_20220806-082211_voronoi_20220807-081940
			analysis_dbscan	10	synthetic_20220806-082240_DBSCAN_20220807-120405	94		analysis_voronoi	100	synthetic_20220806-082710_voronoi_20220807-082640	0.5145									1	5	0.00379697	0.0133425	0.0651694	analysis_voronoi	0	synthetic_20220806-082212_voronoi_20220807-081941
			analysis_dbscan	20	synthetic_20220806-082242_DBSCAN_20220807-120805	102		analysis_voronoi	20	synthetic_20220806-082242_voronoi_20220807-082645	0.009									2	3	0.00290704	0.0154354	0.0700946	analysis_voronoi	0	synthetic_20220806-082212_voronoi_20220807-081941
			analysis_dbscan	20	synthetic_20220806-082244_DBSCAN_20220807-120810	104		analysis_voronoi	20	synthetic_20220806-082244_voronoi_20220807-082650	0.0095									3	3	0.00301332	0.00881135	0.0529598	analysis_voronoi	0	synthetic_20220806-082212_voronoi_20220807-081941
			analysis_dbscan	20	synthetic_20220806-082246_DBSCAN_20220807-120815	100		analysis_voronoi	20	synthetic_20220806-082246_voronoi_20220807-082654	0.0045									4	3	0.00309881	0.00762749	0.0492738	analysis_voronoi	0	synthetic_20220806-082212_voronoi_20220807-081941
			analysis_dbscan	20	synthetic_20220806-082248_DBSCAN_20220807-120821	111		analysis_voronoi	20	synthetic_20220806-082248_voronoi_20220807-082659	0.0095									5	11	0.00287903	0.0252335	0.0896218	analysis_voronoi	0	synthetic_20220806-082212_voronoi_20220807-081941
			analysis_dbscan	20	synthetic_20220806-082250_DBSCAN_20220807-120825	107		analysis_voronoi	20	synthetic_20220806-082250_voronoi_20220807-082704	0.0135									6	3	0.00297453	0.0112259	0.0597771	analysis_voronoi	0	synthetic_20220806-082212_voronoi_20220807-081941
			analysis_dbscan	20	synthetic_20220806-082252_DBSCAN_20220807-120829	106		analysis_voronoi	20	synthetic_20220806-082252_voronoi_20220807-082708	0.0105									7	6	0.00293769	0.0298246	0.0974344	analysis_voronoi	0	synthetic_20220806-082212_voronoi_20220807-081941
			analysis_dbscan	20	synthetic_20220806-082254_DBSCAN_20220807-120832	98		analysis_voronoi	20	synthetic_20220806-082254_voronoi_20220807-082713	0.0065									8	4	0.00330666	0.0151345	0.0694079	analysis_voronoi	0	synthetic_20220806-082212_voronoi_20220807-081941
			analysis_dbscan	20	synthetic_20220806-082256_DBSCAN_20220807-120836	92		analysis_voronoi	20	synthetic_20220806-082256_voronoi_20220807-082717	0.02									9	3	0.00342884	0.00761307	0.0492272	analysis_voronoi	0	synthetic_20220806-082212_voronoi_20220807-081941
			analysis_dbscan	20	synthetic_20220806-082258_DBSCAN_20220807-120840	104		analysis_voronoi	20	synthetic_20220806-082258_voronoi_20220807-082723	0.0105									10	3	0.00399368	0.010281	0.057206	analysis_voronoi	0	synthetic_20220806-082212_voronoi_20220807-081941
			analysis_dbscan	20	synthetic_20220806-082300_DBSCAN_20220807-120843	92		analysis_voronoi	20	synthetic_20220806-082300_voronoi_20220807-082728	0.0065									11	4	0.00374381	0.0100211	0.0564786	analysis_voronoi	0	synthetic_20220806-082212_voronoi_20220807-081941
			analysis_dbscan	30	synthetic_20220806-082302_DBSCAN_20220807-120848	124		analysis_voronoi	30	synthetic_20220806-082302_voronoi_20220807-082735	0.0356667									12	15	0.00323771	0.0330092	0.102504	analysis_voronoi	0	synthetic_20220806-082212_voronoi_20220807-081941
			analysis_dbscan	30	synthetic_20220806-082305_DBSCAN_20220807-120853	139		analysis_voronoi	30	synthetic_20220806-082305_voronoi_20220807-082741	0.0246667									13	17	0.00316229	0.0403716	0.113361	analysis_voronoi	0	synthetic_20220806-082212_voronoi_20220807-081941
			analysis_dbscan	30	synthetic_20220806-082307_DBSCAN_20220807-120858	131		analysis_voronoi	30	synthetic_20220806-082307_voronoi_20220807-082748	0.027									14	5	0.00255367	0.011976	0.0617421	analysis_voronoi	0	synthetic_20220806-082212_voronoi_20220807-081941
			analysis_dbscan	30	synthetic_20220806-082309_DBSCAN_20220807-120903	149		analysis_voronoi	30	synthetic_20220806-082309_voronoi_20220807-082754	0.027									15	20	0.00331652	0.0398768	0.112664	analysis_voronoi	0	synthetic_20220806-082212_voronoi_20220807-081941
			analysis_dbscan	30	synthetic_20220806-082311_DBSCAN_20220807-120908	120		analysis_voronoi	30	synthetic_20220806-082311_voronoi_20220807-082801	0.0243333									16	9	0.0034747	0.0255803	0.0902355	analysis_voronoi	0	synthetic_20220806-082212_voronoi_20220807-081941
			analysis_dbscan	30	synthetic_20220806-082314_DBSCAN_20220807-120913	143		analysis_voronoi	30	synthetic_20220806-082314_voronoi_20220807-082807	0.0296667									17	13	0.00317891	0.0300277	0.0977655	analysis_voronoi	0	synthetic_20220806-082212_voronoi_20220807-081941
			analysis_dbscan	30	synthetic_20220806-082316_DBSCAN_20220807-120918	126		analysis_voronoi	30	synthetic_20220806-082316_voronoi_20220807-082814	0.0263333									18	9	0.00328695	0.0340411	0.104094	analysis_voronoi	0	synthetic_20220806-082212_voronoi_20220807-081941
			analysis_dbscan	30	synthetic_20220806-082319_DBSCAN_20220807-120923	134		analysis_voronoi	30	synthetic_20220806-082319_voronoi_20220807-082820	0.0246667									19	3	0.0026098	0.0177517	0.0751701	analysis_voronoi	0	synthetic_20220806-082212_voronoi_20220807-081941
			analysis_dbscan	30	synthetic_20220806-082321_DBSCAN_20220807-120928	143		analysis_voronoi	30	synthetic_20220806-082321_voronoi_20220807-082827	0.0243333									20	19	0.00290686	0.0378035	0.109696	analysis_voronoi	0	synthetic_20220806-082212_voronoi_20220807-081941
			analysis_dbscan	30	synthetic_20220806-082323_DBSCAN_20220807-120933	133		analysis_voronoi	30	synthetic_20220806-082323_voronoi_20220807-082833	0.026									21	3	0.00230125	0.0145733	0.068109	analysis_voronoi	0	synthetic_20220806-082212_voronoi_20220807-081941
			analysis_dbscan	40	synthetic_20220806-082326_DBSCAN_20220807-120939	181		analysis_voronoi	40	synthetic_20220806-082326_voronoi_20220807-082841	0.055									22	5	0.00387531	0.0480868	0.12372	analysis_voronoi	0	synthetic_20220806-082212_voronoi_20220807-081941
			analysis_dbscan	40	synthetic_20220806-082328_DBSCAN_20220807-120946	171		analysis_voronoi	40	synthetic_20220806-082328_voronoi_20220807-082850	0.0505									23	4	0.00276417	0.0124493	0.0629502	analysis_voronoi	0	synthetic_20220806-082212_voronoi_20220807-081941
			analysis_dbscan	40	synthetic_20220806-082331_DBSCAN_20220807-120952	165		analysis_voronoi	40	synthetic_20220806-082331_voronoi_20220807-082859	0.06375									1	3	0.00390401	0.0136455	0.0659052	analysis_voronoi	0	synthetic_20220806-082213_voronoi_20220807-081943
			analysis_dbscan	40	synthetic_20220806-082333_DBSCAN_20220807-120959	178		analysis_voronoi	40	synthetic_20220806-082333_voronoi_20220807-082907	0.0475									2	4	0.00373818	0.0212377	0.0822202	analysis_voronoi	0	synthetic_20220806-082213_voronoi_20220807-081943
			analysis_dbscan	40	synthetic_20220806-082336_DBSCAN_20220807-121005	175		analysis_voronoi	40	synthetic_20220806-082336_voronoi_20220807-082916	0.0505									3	25	0.00327588	0.0345365	0.104849	analysis_voronoi	0	synthetic_20220806-082213_voronoi_20220807-081943
			analysis_dbscan	40	synthetic_20220806-082338_DBSCAN_20220807-121011	173		analysis_voronoi	40	synthetic_20220806-082338_voronoi_20220807-082925	0.0505									4	3	0.00323512	0.00791319	0.0501881	analysis_voronoi	0	synthetic_20220806-082213_voronoi_20220807-081943
			analysis_dbscan	40	synthetic_20220806-082341_DBSCAN_20220807-121018	188		analysis_voronoi	40	synthetic_20220806-082341_voronoi_20220807-082934	0.06675									5	3	0.00352638	0.0164061	0.0722649	analysis_voronoi	0	synthetic_20220806-082213_voronoi_20220807-081943
			analysis_dbscan	40	synthetic_20220806-082344_DBSCAN_20220807-121025	166		analysis_voronoi	40	synthetic_20220806-082344_voronoi_20220807-082943	0.05075									6	3	0.00360297	0.00883628	0.0530347	analysis_voronoi	0	synthetic_20220806-082213_voronoi_20220807-081943
			analysis_dbscan	40	synthetic_20220806-082346_DBSCAN_20220807-121031	166		analysis_voronoi	40	synthetic_20220806-082346_voronoi_20220807-082951	0.05275									7	17	0.00349366	0.0429689	0.116951	analysis_voronoi	0	synthetic_20220806-082213_voronoi_20220807-081943
			analysis_dbscan	40	synthetic_20220806-082349_DBSCAN_20220807-121038	197		analysis_voronoi	40	synthetic_20220806-082349_voronoi_20220807-083000	0.0555									8	6	0.00225473	0.0141608	0.067138	analysis_voronoi	0	synthetic_20220806-082213_voronoi_20220807-081943
			analysis_dbscan	50	synthetic_20220806-082352_DBSCAN_20220807-121046	236		analysis_voronoi	50	synthetic_20220806-082352_voronoi_20220807-083011	0.1									9	8	0.00324244	0.0428823	0.116833	analysis_voronoi	0	synthetic_20220806-082213_voronoi_20220807-081943
			analysis_dbscan	50	synthetic_20220806-082355_DBSCAN_20220807-121054	209		analysis_voronoi	50	synthetic_20220806-082355_voronoi_20220807-083022	0.0956									10	3	0.00317273	0.0117496	0.0611556	analysis_voronoi	0	synthetic_20220806-082213_voronoi_20220807-081943
			analysis_dbscan	50	synthetic_20220806-082358_DBSCAN_20220807-121103	240		analysis_voronoi	50	synthetic_20220806-082358_voronoi_20220807-083034	0.105									11	3	0.00334768	0.00725643	0.0480603	analysis_voronoi	0	synthetic_20220806-082213_voronoi_20220807-081943
			analysis_dbscan	50	synthetic_20220806-082400_DBSCAN_20220807-121111	231		analysis_voronoi	50	synthetic_20220806-082400_voronoi_20220807-083045	0.1014									12	3	0.00262774	0.0198932	0.0795751	analysis_voronoi	0	synthetic_20220806-082213_voronoi_20220807-081943
			analysis_dbscan	50	synthetic_20220806-082403_DBSCAN_20220807-121119	224		analysis_voronoi	50	synthetic_20220806-082403_voronoi_20220807-083056	0.094									13	3	0.00324864	0.00938241	0.054649	analysis_voronoi	0	synthetic_20220806-082213_voronoi_20220807-081943
			analysis_dbscan	50	synthetic_20220806-082406_DBSCAN_20220807-121128	244		analysis_voronoi	50	synthetic_20220806-082406_voronoi_20220807-083107	0.0966									14	4	0.0030598	0.00918533	0.054072	analysis_voronoi	0	synthetic_20220806-082213_voronoi_20220807-081943
			analysis_dbscan	50	synthetic_20220806-082409_DBSCAN_20220807-121136	232		analysis_voronoi	50	synthetic_20220806-082409_voronoi_20220807-083119	0.111									15	3	0.00283254	0.0121574	0.0622078	analysis_voronoi	0	synthetic_20220806-082213_voronoi_20220807-081943
			analysis_dbscan	50	synthetic_20220806-082412_DBSCAN_20220807-121144	243		analysis_voronoi	50	synthetic_20220806-082412_voronoi_20220807-083129	0.0882									16	3	0.00239858	0.00929295	0.0543878	analysis_voronoi	0	synthetic_20220806-082213_voronoi_20220807-081943
			analysis_dbscan	50	synthetic_20220806-082415_DBSCAN_20220807-121152	246		analysis_voronoi	50	synthetic_20220806-082415_voronoi_20220807-083141	0.1088									17	3	0.00428534	0.0136651	0.0659526	analysis_voronoi	0	synthetic_20220806-082213_voronoi_20220807-081943
			analysis_dbscan	50	synthetic_20220806-082418_DBSCAN_20220807-121200	256		analysis_voronoi	50	synthetic_20220806-082418_voronoi_20220807-083152	0.1062									18	18	0.00309402	0.0335596	0.103355	analysis_voronoi	0	synthetic_20220806-082213_voronoi_20220807-081943
			analysis_dbscan	60	synthetic_20220806-082421_DBSCAN_20220807-121211	330		analysis_voronoi	60	synthetic_20220806-082421_voronoi_20220807-083206	0.174667									19	3	0.00353435	0.0146405	0.0682658	analysis_voronoi	0	synthetic_20220806-082213_voronoi_20220807-081943
			analysis_dbscan	60	synthetic_20220806-082424_DBSCAN_20220807-121221	319		analysis_voronoi	60	synthetic_20220806-082424_voronoi_20220807-083221	0.171667									20	4	0.00259945	0.0140704	0.0669234	analysis_voronoi	0	synthetic_20220806-082213_voronoi_20220807-081943
			analysis_dbscan	60	synthetic_20220806-082427_DBSCAN_20220807-121231	314		analysis_voronoi	60	synthetic_20220806-082427_voronoi_20220807-083235	0.163667									21	12	0.00339093	0.0272216	0.0930855	analysis_voronoi	0	synthetic_20220806-082213_voronoi_20220807-081943
			analysis_dbscan	60	synthetic_20220806-082430_DBSCAN_20220807-121241	330		analysis_voronoi	60	synthetic_20220806-082430_voronoi_20220807-083249	0.165333									22	7	0.00279262	0.0228848	0.085349	analysis_voronoi	0	synthetic_20220806-082213_voronoi_20220807-081943
			analysis_dbscan	60	synthetic_20220806-082433_DBSCAN_20220807-121251	298		analysis_voronoi	60	synthetic_20220806-082433_voronoi_20220807-083303	0.168333									23	7	0.00333695	0.0238137	0.0870639	analysis_voronoi	0	synthetic_20220806-082213_voronoi_20220807-081943
			analysis_dbscan	60	synthetic_20220806-082436_DBSCAN_20220807-121302	326		analysis_voronoi	60	synthetic_20220806-082436_voronoi_20220807-083318	0.1665									24	12	0.00297081	0.0333618	0.10305	analysis_voronoi	0	synthetic_20220806-082213_voronoi_20220807-081943
			analysis_dbscan	60	synthetic_20220806-082439_DBSCAN_20220807-121312	307		analysis_voronoi	60	synthetic_20220806-082439_voronoi_20220807-083332	0.164333									25	6	0.00349311	0.0208578	0.0814816	analysis_voronoi	0	synthetic_20220806-082213_voronoi_20220807-081943
			analysis_dbscan	60	synthetic_20220806-082442_DBSCAN_20220807-121323	330		analysis_voronoi	60	synthetic_20220806-082442_voronoi_20220807-083346	0.1585									26	5	0.00334729	0.013289	0.0650387	analysis_voronoi	0	synthetic_20220806-082213_voronoi_20220807-081943
			analysis_dbscan	60	synthetic_20220806-082445_DBSCAN_20220807-121333	317		analysis_voronoi	60	synthetic_20220806-082445_voronoi_20220807-083400	0.168									27	3	0.00315887	0.0139188	0.0665619	analysis_voronoi	0	synthetic_20220806-082213_voronoi_20220807-081943
			analysis_dbscan	60	synthetic_20220806-082448_DBSCAN_20220807-121343	314		analysis_voronoi	60	synthetic_20220806-082448_voronoi_20220807-083414	0.154667									28	3	0.00319606	0.0187206	0.0771943	analysis_voronoi	0	synthetic_20220806-082213_voronoi_20220807-081943
			analysis_dbscan	70	synthetic_20220806-082451_DBSCAN_20220807-121356	426		analysis_voronoi	70	synthetic_20220806-082451_voronoi_20220807-083433	0.252									29	3	0.00369243	0.0153068	0.0698018	analysis_voronoi	0	synthetic_20220806-082213_voronoi_20220807-081943
			analysis_dbscan	70	synthetic_20220806-082454_DBSCAN_20220807-121409	387		analysis_voronoi	70	synthetic_20220806-082454_voronoi_20220807-083451	0.249429									1	8	0.00322294	0.0188477	0.0774559	analysis_voronoi	0	synthetic_20220806-082215_voronoi_20220807-081945
			analysis_dbscan	70	synthetic_20220806-082457_DBSCAN_20220807-121423	397		analysis_voronoi	70	synthetic_20220806-082457_voronoi_20220807-083509	0.246									2	3	0.00291806	0.0126188	0.0633774	analysis_voronoi	0	synthetic_20220806-082215_voronoi_20220807-081945
			analysis_dbscan	70	synthetic_20220806-082500_DBSCAN_20220807-121435	406		analysis_voronoi	70	synthetic_20220806-082500_voronoi_20220807-083529	0.257143									3	13	0.00320107	0.025352	0.089832	analysis_voronoi	0	synthetic_20220806-082215_voronoi_20220807-081945
			analysis_dbscan	70	synthetic_20220806-082504_DBSCAN_20220807-121448	415		analysis_voronoi	70	synthetic_20220806-082504_voronoi_20220807-083547	0.258571									4	5	0.00381141	0.0247591	0.0887753	analysis_voronoi	0	synthetic_20220806-082215_voronoi_20220807-081945
			analysis_dbscan	70	synthetic_20220806-082507_DBSCAN_20220807-121501	392		analysis_voronoi	70	synthetic_20220806-082507_voronoi_20220807-083605	0.253									5	3	0.00290227	0.0108444	0.0587526	analysis_voronoi	0	synthetic_20220806-082215_voronoi_20220807-081945
			analysis_dbscan	70	synthetic_20220806-082510_DBSCAN_20220807-121513	390		analysis_voronoi	70	synthetic_20220806-082510_voronoi_20220807-083624	0.251714									6	3	0.00424747	0.0115462	0.060624	analysis_voronoi	0	synthetic_20220806-082215_voronoi_20220807-081945
			analysis_dbscan	70	synthetic_20220806-082513_DBSCAN_20220807-121526	396		analysis_voronoi	70	synthetic_20220806-082513_voronoi_20220807-083642	0.250857									7	5	0.00357102	0.0158332	0.070992	analysis_voronoi	0	synthetic_20220806-082215_voronoi_20220807-081945
			analysis_dbscan	70	synthetic_20220806-082517_DBSCAN_20220807-121539	420		analysis_voronoi	70	synthetic_20220806-082517_voronoi_20220807-083700	0.278143									8	4	0.00320261	0.0140543	0.0668851	analysis_voronoi	0	synthetic_20220806-082215_voronoi_20220807-081945
			analysis_dbscan	70	synthetic_20220806-082520_DBSCAN_20220807-121552	413		analysis_voronoi	70	synthetic_20220806-082520_voronoi_20220807-083719	0.256714									9	3	0.00349331	0.011516	0.0605446	analysis_voronoi	0	synthetic_20220806-082215_voronoi_20220807-081945
			analysis_dbscan	80	synthetic_20220806-082523_DBSCAN_20220807-121607	546		analysis_voronoi	80	synthetic_20220806-082523_voronoi_20220807-083742	0.3465									10	3	0.00296974	0.012308	0.0625919	analysis_voronoi	0	synthetic_20220806-082215_voronoi_20220807-081945
			analysis_dbscan	80	synthetic_20220806-082526_DBSCAN_20220807-121623	558		analysis_voronoi	80	synthetic_20220806-082526_voronoi_20220807-083805	0.32625									11	3	0.00276717	0.00882537	0.0530019	analysis_voronoi	0	synthetic_20220806-082215_voronoi_20220807-081945
			analysis_dbscan	80	synthetic_20220806-082530_DBSCAN_20220807-121641	500		analysis_voronoi	80	synthetic_20220806-082530_voronoi_20220807-083829	0.335125									12	8	0.00346527	0.0215481	0.082819	analysis_voronoi	0	synthetic_20220806-082215_voronoi_20220807-081945
			analysis_dbscan	80	synthetic_20220806-082533_DBSCAN_20220807-121700	560		analysis_voronoi	80	synthetic_20220806-082533_voronoi_20220807-083852	0.34825									13	7	0.00356986	0.0197106	0.079209	analysis_voronoi	0	synthetic_20220806-082215_voronoi_20220807-081945
			analysis_dbscan	80	synthetic_20220806-082537_DBSCAN_20220807-121719	528		analysis_voronoi	80	synthetic_20220806-082537_voronoi_20220807-083916	0.34525									14	17	0.00333527	0.0335057	0.103272	analysis_voronoi	0	synthetic_20220806-082215_voronoi_20220807-081945
			analysis_dbscan	80	synthetic_20220806-082540_DBSCAN_20220807-121738	509		analysis_voronoi	80	synthetic_20220806-082540_voronoi_20220807-083938	0.32525									15	4	0.00276415	0.0118438	0.0614003	analysis_voronoi	0	synthetic_20220806-082215_voronoi_20220807-081945
			analysis_dbscan	80	synthetic_20220806-082544_DBSCAN_20220807-121757	543		analysis_voronoi	80	synthetic_20220806-082544_voronoi_20220807-084002	0.34025									16	8	0.00293221	0.024543	0.0883871	analysis_voronoi	0	synthetic_20220806-082215_voronoi_20220807-081945
			analysis_dbscan	80	synthetic_20220806-082547_DBSCAN_20220807-121816	592		analysis_voronoi	80	synthetic_20220806-082547_voronoi_20220807-084025	0.358125									17	13	0.00337481	0.0294562	0.0968308	analysis_voronoi	0	synthetic_20220806-082215_voronoi_20220807-081945
			analysis_dbscan	80	synthetic_20220806-082551_DBSCAN_20220807-121835	543		analysis_voronoi	80	synthetic_20220806-082551_voronoi_20220807-084049	0.348875									18	9	0.00363412	0.0282221	0.0947807	analysis_voronoi	0	synthetic_20220806-082215_voronoi_20220807-081945
			analysis_dbscan	80	synthetic_20220806-082554_DBSCAN_20220807-121854	538		analysis_voronoi	80	synthetic_20220806-082554_voronoi_20220807-084112	0.333125									19	3	0.00279996	0.00771297	0.0495491	analysis_voronoi	0	synthetic_20220806-082215_voronoi_20220807-081945
			analysis_dbscan	90	synthetic_20220806-082557_DBSCAN_20220807-121917	671		analysis_voronoi	90	synthetic_20220806-082557_voronoi_20220807-084142	0.428									20	4	0.00326608	0.0289541	0.0960019	analysis_voronoi	0	synthetic_20220806-082215_voronoi_20220807-081945
			analysis_dbscan	90	synthetic_20220806-082601_DBSCAN_20220807-121942	637		analysis_voronoi	90	synthetic_20220806-082601_voronoi_20220807-084211	0.427222									21	14	0.00321569	0.0388472	0.1112	analysis_voronoi	0	synthetic_20220806-082215_voronoi_20220807-081945
			analysis_dbscan	90	synthetic_20220806-082605_DBSCAN_20220807-122010	662		analysis_voronoi	90	synthetic_20220806-082605_voronoi_20220807-084241	0.430333									22	3	0.00322848	0.00985977	0.056022	analysis_voronoi	0	synthetic_20220806-082215_voronoi_20220807-081945
			analysis_dbscan	90	synthetic_20220806-082609_DBSCAN_20220807-122036	678		analysis_voronoi	90	synthetic_20220806-082609_voronoi_20220807-084310	0.425333									23	3	0.00335747	0.0146444	0.0682748	analysis_voronoi	0	synthetic_20220806-082215_voronoi_20220807-081945
			analysis_dbscan	90	synthetic_20220806-082612_DBSCAN_20220807-122059	669		analysis_voronoi	90	synthetic_20220806-082612_voronoi_20220807-084340	0.420667									1	6	0.00350514	0.0170992	0.0737757	analysis_voronoi	0	synthetic_20220806-082216_voronoi_20220807-081947
			analysis_dbscan	90	synthetic_20220806-082616_DBSCAN_20220807-122122	674		analysis_voronoi	90	synthetic_20220806-082616_voronoi_20220807-084408	0.433778									2	3	0.00348016	0.011573	0.0606942	analysis_voronoi	0	synthetic_20220806-082216_voronoi_20220807-081947
			analysis_dbscan	90	synthetic_20220806-082619_DBSCAN_20220807-122145	648		analysis_voronoi	90	synthetic_20220806-082619_voronoi_20220807-084440	0.433333									3	16	0.00293158	0.104282	0.182192	analysis_voronoi	0	synthetic_20220806-082216_voronoi_20220807-081947
			analysis_dbscan	90	synthetic_20220806-082623_DBSCAN_20220807-122209	681		analysis_voronoi	90	synthetic_20220806-082623_voronoi_20220807-084510	0.434222									4	3	0.00345449	0.010594	0.0580703	analysis_voronoi	0	synthetic_20220806-082216_voronoi_20220807-081947
			analysis_dbscan	90	synthetic_20220806-082627_DBSCAN_20220807-122236	681		analysis_voronoi	90	synthetic_20220806-082627_voronoi_20220807-084541	0.441667									5	4	0.00320263	0.0169765	0.0735104	analysis_voronoi	0	synthetic_20220806-082216_voronoi_20220807-081947
			analysis_dbscan	90	synthetic_20220806-082630_DBSCAN_20220807-122302	711		analysis_voronoi	90	synthetic_20220806-082630_voronoi_20220807-084612	0.439333									6	3	0.00230558	0.0108731	0.0588305	analysis_voronoi	0	synthetic_20220806-082216_voronoi_20220807-081947
			analysis_dbscan	100	synthetic_20220806-082634_DBSCAN_20220807-120428	803		analysis_dbscan	10	synthetic_20220806-082223_DBSCAN_20220807-120342	0.014									7	12	0.00295134	0.0390822	0.111536	analysis_voronoi	0	synthetic_20220806-082216_voronoi_20220807-081947
			analysis_dbscan	100	synthetic_20220806-082638_DBSCAN_20220807-120456	820		analysis_dbscan	10	synthetic_20220806-082225_DBSCAN_20220807-120344	0.024									8	7	0.00335634	0.0252197	0.0895972	analysis_voronoi	0	synthetic_20220806-082216_voronoi_20220807-081947
			analysis_dbscan	100	synthetic_20220806-082642_DBSCAN_20220807-120519	825		analysis_dbscan	10	synthetic_20220806-082227_DBSCAN_20220807-120347	0.018									9	9	0.00293704	0.0229149	0.0854051	analysis_voronoi	0	synthetic_20220806-082216_voronoi_20220807-081947
			analysis_dbscan	100	synthetic_20220806-082646_DBSCAN_20220807-120542	810		analysis_dbscan	10	synthetic_20220806-082229_DBSCAN_20220807-120349	0.018									10	5	0.00368166	0.0167584	0.0730367	analysis_voronoi	0	synthetic_20220806-082216_voronoi_20220807-081947
			analysis_dbscan	100	synthetic_20220806-082650_DBSCAN_20220807-120603	840		analysis_dbscan	10	synthetic_20220806-082231_DBSCAN_20220807-120352	0.016									11	19	0.00319521	0.0547218	0.131979	analysis_voronoi	0	synthetic_20220806-082216_voronoi_20220807-081947
			analysis_dbscan	100	synthetic_20220806-082654_DBSCAN_20220807-120625	826		analysis_dbscan	10	synthetic_20220806-082232_DBSCAN_20220807-120354	0.027									12	7	0.00329607	0.0212276	0.0822007	analysis_voronoi	0	synthetic_20220806-082216_voronoi_20220807-081947
			analysis_dbscan	100	synthetic_20220806-082659_DBSCAN_20220807-120648	800		analysis_dbscan	10	synthetic_20220806-082234_DBSCAN_20220807-120356	0.016									13	4	0.00290699	0.0158663	0.0710662	analysis_voronoi	0	synthetic_20220806-082216_voronoi_20220807-081947
			analysis_dbscan	100	synthetic_20220806-082702_DBSCAN_20220807-120710	793		analysis_dbscan	10	synthetic_20220806-082236_DBSCAN_20220807-120359	0.029									14	3	0.00284499	0.0125136	0.0631127	analysis_voronoi	0	synthetic_20220806-082216_voronoi_20220807-081947
			analysis_dbscan	100	synthetic_20220806-082706_DBSCAN_20220807-120733	831		analysis_dbscan	10	synthetic_20220806-082238_DBSCAN_20220807-120402	0.027									15	23	0.00328778	0.0548615	0.132147	analysis_voronoi	0	synthetic_20220806-082216_voronoi_20220807-081947
			analysis_dbscan	100	synthetic_20220806-082710_DBSCAN_20220807-120756	829		analysis_dbscan	10	synthetic_20220806-082240_DBSCAN_20220807-120405	0.023									16	3	0.00363766	0.0134818	0.0655088	analysis_voronoi	0	synthetic_20220806-082216_voronoi_20220807-081947
			analysis_dbscanmsdscreening	0	synthetic_20220806-082209_DBSCAN_100xepsilon5_minpts3	42		analysis_dbscan	100	synthetic_20220806-082634_DBSCAN_20220807-120428	0.2787									17	3	0.00283828	0.0124477	0.0629463	analysis_voronoi	0	synthetic_20220806-082216_voronoi_20220807-081947
			analysis_dbscanmsdscreening	0	synthetic_20220806-082211_DBSCAN_100xepsilon5_minpts3	43		analysis_dbscan	100	synthetic_20220806-082638_DBSCAN_20220807-120456	0.2974									18	9	0.00295169	0.0170553	0.0736808	analysis_voronoi	0	synthetic_20220806-082216_voronoi_20220807-081947
			analysis_dbscanmsdscreening	0	synthetic_20220806-082212_DBSCAN_100xepsilon5_minpts3	39		analysis_dbscan	100	synthetic_20220806-082642_DBSCAN_20220807-120519	0.2925									19	9	0.00324415	0.0286993	0.0955787	analysis_voronoi	0	synthetic_20220806-082216_voronoi_20220807-081947
			analysis_dbscanmsdscreening	0	synthetic_20220806-082213_DBSCAN_100xepsilon5_minpts3	39		analysis_dbscan	100	synthetic_20220806-082646_DBSCAN_20220807-120542	0.2836									20	16	0.00306401	0.0405841	0.113659	analysis_voronoi	0	synthetic_20220806-082216_voronoi_20220807-081947
			analysis_dbscanmsdscreening	0	synthetic_20220806-082215_DBSCAN_100xepsilon5_minpts3	48		analysis_dbscan	100	synthetic_20220806-082650_DBSCAN_20220807-120603	0.2937									21	5	0.00362888	0.0230314	0.085622	analysis_voronoi	0	synthetic_20220806-082216_voronoi_20220807-081947
			analysis_dbscanmsdscreening	0	synthetic_20220806-082216_DBSCAN_100xepsilon5_minpts3	42		analysis_dbscan	100	synthetic_20220806-082654_DBSCAN_20220807-120625	0.2896									1	3	0.00271576	0.016503	0.072478	analysis_voronoi	0	synthetic_20220806-082218_voronoi_20220807-081949
			analysis_dbscanmsdscreening	0	synthetic_20220806-082218_DBSCAN_100xepsilon5_minpts3	48		analysis_dbscan	100	synthetic_20220806-082659_DBSCAN_20220807-120648	0.2847									2	4	0.0033636	0.0149588	0.0690038	analysis_voronoi	0	synthetic_20220806-082218_voronoi_20220807-081949
			analysis_dbscanmsdscreening	0	synthetic_20220806-082219_DBSCAN_100xepsilon5_minpts3	33		analysis_dbscan	100	synthetic_20220806-082702_DBSCAN_20220807-120710	0.2803									3	3	0.00292647	0.0121753	0.0622538	analysis_voronoi	0	synthetic_20220806-082218_voronoi_20220807-081949
			analysis_dbscanmsdscreening	0	synthetic_20220806-082221_DBSCAN_100xepsilon5_minpts3	43		analysis_dbscan	100	synthetic_20220806-082706_DBSCAN_20220807-120733	0.2891									4	3	0.00508229	0.0102322	0.0570702	analysis_voronoi	0	synthetic_20220806-082218_voronoi_20220807-081949
			analysis_dbscanmsdscreening	0	synthetic_20220806-082222_DBSCAN_100xepsilon5_minpts3	40		analysis_dbscan	100	synthetic_20220806-082710_DBSCAN_20220807-120756	0.2836									5	3	0.00291059	0.0119012	0.061549	analysis_voronoi	0	synthetic_20220806-082218_voronoi_20220807-081949
			analysis_dbscanmsdscreening	10	synthetic_20220806-082223_DBSCAN_100xepsilon5_minpts3	84		analysis_dbscan	20	synthetic_20220806-082242_DBSCAN_20220807-120805	0.0445									6	3	0.00333526	0.0154038	0.0700228	analysis_voronoi	0	synthetic_20220806-082218_voronoi_20220807-081949
			analysis_dbscanmsdscreening	10	synthetic_20220806-082225_DBSCAN_100xepsilon5_minpts3	77		analysis_dbscan	20	synthetic_20220806-082244_DBSCAN_20220807-120810	0.032									7	8	0.00339042	0.0297158	0.0972565	analysis_voronoi	0	synthetic_20220806-082218_voronoi_20220807-081949
			analysis_dbscanmsdscreening	10	synthetic_20220806-082227_DBSCAN_100xepsilon5_minpts3	75		analysis_dbscan	20	synthetic_20220806-082246_DBSCAN_20220807-120815	0.0305									8	3	0.00442448	0.0166257	0.072747	analysis_voronoi	0	synthetic_20220806-082218_voronoi_20220807-081949
			analysis_dbscanmsdscreening	10	synthetic_20220806-082229_DBSCAN_100xepsilon5_minpts3	78		analysis_dbscan	20	synthetic_20220806-082248_DBSCAN_20220807-120821	0.049									9	4	0.00300476	0.0120227	0.0618622	analysis_voronoi	0	synthetic_20220806-082218_voronoi_20220807-081949
			analysis_dbscanmsdscreening	10	synthetic_20220806-082231_DBSCAN_100xepsilon5_minpts3	91		analysis_dbscan	20	synthetic_20220806-082250_DBSCAN_20220807-120825	0.045									10	3	0.00368088	0.00998734	0.0563832	analysis_voronoi	0	synthetic_20220806-082218_voronoi_20220807-081949
			analysis_dbscanmsdscreening	10	synthetic_20220806-082232_DBSCAN_100xepsilon5_minpts3	83		analysis_dbscan	20	synthetic_20220806-082252_DBSCAN_20220807-120829	0.0395									11	3	0.00293062	0.0149235	0.0689225	analysis_voronoi	0	synthetic_20220806-082218_voronoi_20220807-081949
			analysis_dbscanmsdscreening	10	synthetic_20220806-082234_DBSCAN_100xepsilon5_minpts3	77		analysis_dbscan	20	synthetic_20220806-082254_DBSCAN_20220807-120832	0.043									12	3	0.00333133	0.0106035	0.0580966	analysis_voronoi	0	synthetic_20220806-082218_voronoi_20220807-081949
			analysis_dbscanmsdscreening	10	synthetic_20220806-082236_DBSCAN_100xepsilon5_minpts3	81		analysis_dbscan	20	synthetic_20220806-082256_DBSCAN_20220807-120836	0.034									13	3	0.00341454	0.0109321	0.0589897	analysis_voronoi	0	synthetic_20220806-082218_voronoi_20220807-081949
			analysis_dbscanmsdscreening	10	synthetic_20220806-082238_DBSCAN_100xepsilon5_minpts3	78		analysis_dbscan	20	synthetic_20220806-082258_DBSCAN_20220807-120840	0.03									14	11	0.00283382	0.0281755	0.0947024	analysis_voronoi	0	synthetic_20220806-082218_voronoi_20220807-081949
			analysis_dbscanmsdscreening	10	synthetic_20220806-082240_DBSCAN_100xepsilon5_minpts3	90		analysis_dbscan	20	synthetic_20220806-082300_DBSCAN_20220807-120843	0.0245									15	3	0.00277174	0.0199482	0.079685	analysis_voronoi	0	synthetic_20220806-082218_voronoi_20220807-081949
			analysis_dbscanmsdscreening	20	synthetic_20220806-082242_DBSCAN_100xepsilon5_minpts3	88		analysis_dbscan	30	synthetic_20220806-082302_DBSCAN_20220807-120848	0.062									16	4	0.00285166	0.0120389	0.0619038	analysis_voronoi	0	synthetic_20220806-082218_voronoi_20220807-081949
			analysis_dbscanmsdscreening	20	synthetic_20220806-082244_DBSCAN_100xepsilon5_minpts3	90		analysis_dbscan	30	synthetic_20220806-082305_DBSCAN_20220807-120853	0.07									17	5	0.00237907	0.0208825	0.0815298	analysis_voronoi	0	synthetic_20220806-082218_voronoi_20220807-081949
			analysis_dbscanmsdscreening	20	synthetic_20220806-082246_DBSCAN_100xepsilon5_minpts3	85		analysis_dbscan	30	synthetic_20220806-082307_DBSCAN_20220807-120858	0.067									18	12	0.0037057	0.0348554	0.105332	analysis_voronoi	0	synthetic_20220806-082218_voronoi_20220807-081949
			analysis_dbscanmsdscreening	20	synthetic_20220806-082248_DBSCAN_100xepsilon5_minpts3	87		analysis_dbscan	30	synthetic_20220806-082309_DBSCAN_20220807-120903	0.0763333									19	3	0.00422857	0.0120629	0.0619657	analysis_voronoi	0	synthetic_20220806-082218_voronoi_20220807-081949
			analysis_dbscanmsdscreening	20	synthetic_20220806-082250_DBSCAN_100xepsilon5_minpts3	86		analysis_dbscan	30	synthetic_20220806-082311_DBSCAN_20220807-120908	0.0556667									20	4	0.00367836	0.0206217	0.0810191	analysis_voronoi	0	synthetic_20220806-082218_voronoi_20220807-081949
			analysis_dbscanmsdscreening	20	synthetic_20220806-082252_DBSCAN_100xepsilon5_minpts3	88		analysis_dbscan	30	synthetic_20220806-082314_DBSCAN_20220807-120913	0.0686667									21	4	0.0034486	0.0100713	0.0566199	analysis_voronoi	0	synthetic_20220806-082218_voronoi_20220807-081949
			analysis_dbscanmsdscreening	20	synthetic_20220806-082254_DBSCAN_100xepsilon5_minpts3	75		analysis_dbscan	30	synthetic_20220806-082316_DBSCAN_20220807-120918	0.0586667									22	5	0.0030228	0.0162363	0.07189	analysis_voronoi	0	synthetic_20220806-082218_voronoi_20220807-081949
			analysis_dbscanmsdscreening	20	synthetic_20220806-082256_DBSCAN_100xepsilon5_minpts3	82		analysis_dbscan	30	synthetic_20220806-082319_DBSCAN_20220807-120923	0.057									23	6	0.00355274	0.0338878	0.10386	analysis_voronoi	0	synthetic_20220806-082218_voronoi_20220807-081949
			analysis_dbscanmsdscreening	20	synthetic_20220806-082258_DBSCAN_100xepsilon5_minpts3	91		analysis_dbscan	30	synthetic_20220806-082321_DBSCAN_20220807-120928	0.07									24	3	0.0031267	0.0120657	0.0619729	analysis_voronoi	0	synthetic_20220806-082218_voronoi_20220807-081949
			analysis_dbscanmsdscreening	20	synthetic_20220806-082300_DBSCAN_100xepsilon5_minpts3	78		analysis_dbscan	30	synthetic_20220806-082323_DBSCAN_20220807-120933	0.0653333									25	3	0.00408661	0.0127404	0.0636819	analysis_voronoi	0	synthetic_20220806-082218_voronoi_20220807-081949
			analysis_dbscanmsdscreening	30	synthetic_20220806-082302_DBSCAN_100xepsilon5_minpts3	82		analysis_dbscan	40	synthetic_20220806-082326_DBSCAN_20220807-120939	0.0905									26	3	0.00425357	0.0119038	0.0615557	analysis_voronoi	0	synthetic_20220806-082218_voronoi_20220807-081949
			analysis_dbscanmsdscreening	30	synthetic_20220806-082305_DBSCAN_100xepsilon5_minpts3	86		analysis_dbscan	40	synthetic_20220806-082328_DBSCAN_20220807-120946	0.084									1	3	0.00262644	0.0141755	0.067173	analysis_voronoi	0	synthetic_20220806-082219_voronoi_20220807-081950
			analysis_dbscanmsdscreening	30	synthetic_20220806-082307_DBSCAN_100xepsilon5_minpts3	85		analysis_dbscan	40	synthetic_20220806-082331_DBSCAN_20220807-120952	0.07875									2	3	0.00335155	0.00976983	0.0557659	analysis_voronoi	0	synthetic_20220806-082219_voronoi_20220807-081950
			analysis_dbscanmsdscreening	30	synthetic_20220806-082309_DBSCAN_100xepsilon5_minpts3	91		analysis_dbscan	40	synthetic_20220806-082333_DBSCAN_20220807-120959	0.088									3	18	0.00329788	0.0420178	0.115649	analysis_voronoi	0	synthetic_20220806-082219_voronoi_20220807-081950
			analysis_dbscanmsdscreening	30	synthetic_20220806-082311_DBSCAN_100xepsilon5_minpts3	79		analysis_dbscan	40	synthetic_20220806-082336_DBSCAN_20220807-121005	0.08225									4	4	0.00312343	0.0113034	0.0599833	analysis_voronoi	0	synthetic_20220806-082219_voronoi_20220807-081950
			analysis_dbscanmsdscreening	30	synthetic_20220806-082314_DBSCAN_100xepsilon5_minpts3	91		analysis_dbscan	40	synthetic_20220806-082338_DBSCAN_20220807-121011	0.085									5	3	0.00408396	0.0137201	0.0660851	analysis_voronoi	0	synthetic_20220806-082219_voronoi_20220807-081950
			analysis_dbscanmsdscreening	30	synthetic_20220806-082316_DBSCAN_100xepsilon5_minpts3	88		analysis_dbscan	40	synthetic_20220806-082341_DBSCAN_20220807-121018	0.09975									6	14	0.00298087	0.0378874	0.109818	analysis_voronoi	0	synthetic_20220806-082219_voronoi_20220807-081950
			analysis_dbscanmsdscreening	30	synthetic_20220806-082319_DBSCAN_100xepsilon5_minpts3	92		analysis_dbscan	40	synthetic_20220806-082344_DBSCAN_20220807-121025	0.07975									7	3	0.00326611	0.0124876	0.063047	analysis_voronoi	0	synthetic_20220806-082219_voronoi_20220807-081950
			analysis_dbscanmsdscreening	30	synthetic_20220806-082321_DBSCAN_100xepsilon5_minpts3	87		analysis_dbscan	40	synthetic_20220806-082346_DBSCAN_20220807-121031	0.08375									8	15	0.00323839	0.0369006	0.108378	analysis_voronoi	0	synthetic_20220806-082219_voronoi_20220807-081950
			analysis_dbscanmsdscreening	30	synthetic_20220806-082323_DBSCAN_100xepsilon5_minpts3	86		analysis_dbscan	40	synthetic_20220806-082349_DBSCAN_20220807-121038	0.09425									9	3	0.00338394	0.0148804	0.0688229	analysis_voronoi	0	synthetic_20220806-082219_voronoi_20220807-081950
			analysis_dbscanmsdscreening	40	synthetic_20220806-082326_DBSCAN_100xepsilon5_minpts3	96		analysis_dbscan	50	synthetic_20220806-082352_DBSCAN_20220807-121046	0.1182									10	9	0.00306823	0.0269111	0.092553	analysis_voronoi	0	synthetic_20220806-082219_voronoi_20220807-081950
			analysis_dbscanmsdscreening	40	synthetic_20220806-082328_DBSCAN_100xepsilon5_minpts3	87		analysis_dbscan	50	synthetic_20220806-082355_DBSCAN_20220807-121054	0.1016									11	7	0.00284451	0.0217935	0.0832892	analysis_voronoi	0	synthetic_20220806-082219_voronoi_20220807-081950
			analysis_dbscanmsdscreening	40	synthetic_20220806-082331_DBSCAN_100xepsilon5_minpts3	87		analysis_dbscan	50	synthetic_20220806-082358_DBSCAN_20220807-121103	0.113									12	3	0.0039519	0.0151152	0.0693637	analysis_voronoi	0	synthetic_20220806-082219_voronoi_20220807-081950
			analysis_dbscanmsdscreening	40	synthetic_20220806-082333_DBSCAN_100xepsilon5_minpts3	90		analysis_dbscan	50	synthetic_20220806-082400_DBSCAN_20220807-121111	0.1118									13	3	0.00385094	0.0177336	0.0751318	analysis_voronoi	0	synthetic_20220806-082219_voronoi_20220807-081950
			analysis_dbscanmsdscreening	40	synthetic_20220806-082336_DBSCAN_100xepsilon5_minpts3	93		analysis_dbscan	50	synthetic_20220806-082403_DBSCAN_20220807-121119	0.1124									14	3	0.00346084	0.0152622	0.0697002	analysis_voronoi	0	synthetic_20220806-082219_voronoi_20220807-081950
			analysis_dbscanmsdscreening	40	synthetic_20220806-082338_DBSCAN_100xepsilon5_minpts3	89		analysis_dbscan	50	synthetic_20220806-082406_DBSCAN_20220807-121128	0.119									15	3	0.00390239	0.0101263	0.0567742	analysis_voronoi	0	synthetic_20220806-082219_voronoi_20220807-081950
			analysis_dbscanmsdscreening	40	synthetic_20220806-082341_DBSCAN_100xepsilon5_minpts3	100		analysis_dbscan	50	synthetic_20220806-082409_DBSCAN_20220807-121136	0.1128									16	4	0.00304449	0.0140768	0.0669386	analysis_voronoi	0	synthetic_20220806-082219_voronoi_20220807-081950
			analysis_dbscanmsdscreening	40	synthetic_20220806-082344_DBSCAN_100xepsilon5_minpts3	89		analysis_dbscan	50	synthetic_20220806-082412_DBSCAN_20220807-121144	0.1178									1	6	0.00301116	0.0145249	0.0679957	analysis_voronoi	0	synthetic_20220806-082221_voronoi_20220807-081952
			analysis_dbscanmsdscreening	40	synthetic_20220806-082346_DBSCAN_100xepsilon5_minpts3	93		analysis_dbscan	50	synthetic_20220806-082415_DBSCAN_20220807-121152	0.12									2	5	0.00253725	0.0130148	0.064364	analysis_voronoi	0	synthetic_20220806-082221_voronoi_20220807-081952
			analysis_dbscanmsdscreening	40	synthetic_20220806-082349_DBSCAN_100xepsilon5_minpts3	98		analysis_dbscan	50	synthetic_20220806-082418_DBSCAN_20220807-121200	0.1292									3	3	0.00403413	0.0158397	0.0710065	analysis_voronoi	0	synthetic_20220806-082221_voronoi_20220807-081952
			analysis_dbscanmsdscreening	50	synthetic_20220806-082352_DBSCAN_100xepsilon5_minpts3	100		analysis_dbscan	60	synthetic_20220806-082421_DBSCAN_20220807-121211	0.151									4	4	0.00268515	0.011554	0.0606445	analysis_voronoi	0	synthetic_20220806-082221_voronoi_20220807-081952
			analysis_dbscanmsdscreening	50	synthetic_20220806-082355_DBSCAN_100xepsilon5_minpts3	89		analysis_dbscan	60	synthetic_20220806-082424_DBSCAN_20220807-121221	0.144167									5	3	0.00328344	0.0125655	0.0632434	analysis_voronoi	0	synthetic_20220806-082221_voronoi_20220807-081952
			analysis_dbscanmsdscreening	50	synthetic_20220806-082358_DBSCAN_100xepsilon5_minpts3	94		analysis_dbscan	60	synthetic_20220806-082427_DBSCAN_20220807-121231	0.148333									6	7	0.00331617	0.021538	0.0827996	analysis_voronoi	0	synthetic_20220806-082221_voronoi_20220807-081952
			analysis_dbscanmsdscreening	50	synthetic_20220806-082400_DBSCAN_100xepsilon5_minpts3	101		analysis_dbscan	60	synthetic_20220806-082430_DBSCAN_20220807-121241	0.146833									7	21	0.00341819	0.0478673	0.123437	analysis_voronoi	0	synthetic_20220806-082221_voronoi_20220807-081952
			analysis_dbscanmsdscreening	50	synthetic_20220806-082403_DBSCAN_100xepsilon5_minpts3	88		analysis_dbscan	60	synthetic_20220806-082433_DBSCAN_20220807-121251	0.133667									8	4	0.00314342	0.020316	0.0804164	analysis_voronoi	0	synthetic_20220806-082221_voronoi_20220807-081952
			analysis_dbscanmsdscreening	50	synthetic_20220806-082406_DBSCAN_100xepsilon5_minpts3	96		analysis_dbscan	60	synthetic_20220806-082436_DBSCAN_20220807-121302	0.150167									9	3	0.00401692	0.00827887	0.0513346	analysis_voronoi	0	synthetic_20220806-082221_voronoi_20220807-081952
			analysis_dbscanmsdscreening	50	synthetic_20220806-082409_DBSCAN_100xepsilon5_minpts3	100		analysis_dbscan	60	synthetic_20220806-082439_DBSCAN_20220807-121312	0.134167									10	3	0.00297764	0.0112895	0.0599464	analysis_voronoi	0	synthetic_20220806-082221_voronoi_20220807-081952
			analysis_dbscanmsdscreening	50	synthetic_20220806-082412_DBSCAN_100xepsilon5_minpts3	94		analysis_dbscan	60	synthetic_20220806-082442_DBSCAN_20220807-121323	0.146									11	5	0.00323425	0.0220998	0.0838724	analysis_voronoi	0	synthetic_20220806-082221_voronoi_20220807-081952
			analysis_dbscanmsdscreening	50	synthetic_20220806-082415_DBSCAN_100xepsilon5_minpts3	96		analysis_dbscan	60	synthetic_20220806-082445_DBSCAN_20220807-121333	0.150667									12	3	0.00316682	0.0143161	0.0675052	analysis_voronoi	0	synthetic_20220806-082221_voronoi_20220807-081952
			analysis_dbscanmsdscreening	50	synthetic_20220806-082418_DBSCAN_100xepsilon5_minpts3	97		analysis_dbscan	60	synthetic_20220806-082448_DBSCAN_20220807-121343	0.142667									13	16	0.00326457	0.0331835	0.102775	analysis_voronoi	0	synthetic_20220806-082221_voronoi_20220807-081952
			analysis_dbscanmsdscreening	60	synthetic_20220806-082421_DBSCAN_100xepsilon5_minpts3	96		analysis_dbscan	70	synthetic_20220806-082451_DBSCAN_20220807-121356	0.181571									14	14	0.00316572	0.0248838	0.0889986	analysis_voronoi	0	synthetic_20220806-082221_voronoi_20220807-081952
			analysis_dbscanmsdscreening	60	synthetic_20220806-082424_DBSCAN_100xepsilon5_minpts3	114		analysis_dbscan	70	synthetic_20220806-082454_DBSCAN_20220807-121409	0.164857									15	5	0.00322016	0.0111936	0.059691	analysis_voronoi	0	synthetic_20220806-082221_voronoi_20220807-081952
			analysis_dbscanmsdscreening	60	synthetic_20220806-082427_DBSCAN_100xepsilon5_minpts3	105		analysis_dbscan	70	synthetic_20220806-082457_DBSCAN_20220807-121423	0.170714									16	9	0.00324722	0.0293153	0.096599	analysis_voronoi	0	synthetic_20220806-082221_voronoi_20220807-081952
			analysis_dbscanmsdscreening	60	synthetic_20220806-082430_DBSCAN_100xepsilon5_minpts3	112		analysis_dbscan	70	synthetic_20220806-082500_DBSCAN_20220807-121435	0.171714									17	3	0.00292662	0.0164342	0.0723269	analysis_voronoi	0	synthetic_20220806-082221_voronoi_20220807-081952
			analysis_dbscanmsdscreening	60	synthetic_20220806-082433_DBSCAN_100xepsilon5_minpts3	108		analysis_dbscan	70	synthetic_20220806-082504_DBSCAN_20220807-121448	0.175714									18	5	0.00334302	0.0227006	0.0850048	analysis_voronoi	0	synthetic_20220806-082221_voronoi_20220807-081952
			analysis_dbscanmsdscreening	60	synthetic_20220806-082436_DBSCAN_100xepsilon5_minpts3	101		analysis_dbscan	70	synthetic_20220806-082507_DBSCAN_20220807-121501	0.165143									19	12	0.0027154	0.0293765	0.0966997	analysis_voronoi	0	synthetic_20220806-082221_voronoi_20220807-081952
			analysis_dbscanmsdscreening	60	synthetic_20220806-082439_DBSCAN_100xepsilon5_minpts3	108		analysis_dbscan	70	synthetic_20220806-082510_DBSCAN_20220807-121513	0.170143									20	3	0.00240875	0.0112672	0.0598871	analysis_voronoi	0	synthetic_20220806-082221_voronoi_20220807-081952
			analysis_dbscanmsdscreening	60	synthetic_20220806-082442_DBSCAN_100xepsilon5_minpts3	114		analysis_dbscan	70	synthetic_20220806-082513_DBSCAN_20220807-121526	0.168857									21	4	0.00286924	0.01884	0.07744	analysis_voronoi	0	synthetic_20220806-082221_voronoi_20220807-081952
			analysis_dbscanmsdscreening	60	synthetic_20220806-082445_DBSCAN_100xepsilon5_minpts3	102		analysis_dbscan	70	synthetic_20220806-082517_DBSCAN_20220807-121539	0.176714									22	5	0.00346174	0.0241222	0.0876261	analysis_voronoi	0	synthetic_20220806-082221_voronoi_20220807-081952
			analysis_dbscanmsdscreening	60	synthetic_20220806-082448_DBSCAN_100xepsilon5_minpts3	111		analysis_dbscan	70	synthetic_20220806-082520_DBSCAN_20220807-121552	0.175									23	3	0.00394353	0.0155217	0.0702901	analysis_voronoi	0	synthetic_20220806-082221_voronoi_20220807-081952
			analysis_dbscanmsdscreening	70	synthetic_20220806-082451_DBSCAN_100xepsilon5_minpts3	122		analysis_dbscan	80	synthetic_20220806-082523_DBSCAN_20220807-121607	0.223375									24	11	0.00297983	0.0239184	0.0872552	analysis_voronoi	0	synthetic_20220806-082221_voronoi_20220807-081952
			analysis_dbscanmsdscreening	70	synthetic_20220806-082454_DBSCAN_100xepsilon5_minpts3	117		analysis_dbscan	80	synthetic_20220806-082526_DBSCAN_20220807-121623	0.218875									25	14	0.00317234	0.0374686	0.109209	analysis_voronoi	0	synthetic_20220806-082221_voronoi_20220807-081952
			analysis_dbscanmsdscreening	70	synthetic_20220806-082457_DBSCAN_100xepsilon5_minpts3	113		analysis_dbscan	80	synthetic_20220806-082530_DBSCAN_20220807-121641	0.20425									26	18	0.00332632	0.0331229	0.102681	analysis_voronoi	0	synthetic_20220806-082221_voronoi_20220807-081952
			analysis_dbscanmsdscreening	70	synthetic_20220806-082500_DBSCAN_100xepsilon5_minpts3	110		analysis_dbscan	80	synthetic_20220806-082533_DBSCAN_20220807-121700	0.224									1	19	0.0034091	0.0397678	0.11251	analysis_voronoi	0	synthetic_20220806-082222_voronoi_20220807-081954
			analysis_dbscanmsdscreening	70	synthetic_20220806-082504_DBSCAN_100xepsilon5_minpts3	119		analysis_dbscan	80	synthetic_20220806-082537_DBSCAN_20220807-121719	0.21625									2	4	0.00316588	0.0121781	0.0622608	analysis_voronoi	0	synthetic_20220806-082222_voronoi_20220807-081954
			analysis_dbscanmsdscreening	70	synthetic_20220806-082507_DBSCAN_100xepsilon5_minpts3	114		analysis_dbscan	80	synthetic_20220806-082540_DBSCAN_20220807-121738	0.204625									3	3	0.00319982	0.0123682	0.0627449	analysis_voronoi	0	synthetic_20220806-082222_voronoi_20220807-081954
			analysis_dbscanmsdscreening	70	synthetic_20220806-082510_DBSCAN_100xepsilon5_minpts3	111		analysis_dbscan	80	synthetic_20220806-082544_DBSCAN_20220807-121757	0.216875									4	3	0.00286727	0.0171499	0.0738849	analysis_voronoi	0	synthetic_20220806-082222_voronoi_20220807-081954
			analysis_dbscanmsdscreening	70	synthetic_20220806-082513_DBSCAN_100xepsilon5_minpts3	107		analysis_dbscan	80	synthetic_20220806-082547_DBSCAN_20220807-121816	0.2345									5	3	0.00285974	0.00973056	0.0556537	analysis_voronoi	0	synthetic_20220806-082222_voronoi_20220807-081954
			analysis_dbscanmsdscreening	70	synthetic_20220806-082517_DBSCAN_100xepsilon5_minpts3	116		analysis_dbscan	80	synthetic_20220806-082551_DBSCAN_20220807-121835	0.218375									6	4	0.00308094	0.0220741	0.0838236	analysis_voronoi	0	synthetic_20220806-082222_voronoi_20220807-081954
			analysis_dbscanmsdscreening	70	synthetic_20220806-082520_DBSCAN_100xepsilon5_minpts3	122		analysis_dbscan	80	synthetic_20220806-082554_DBSCAN_20220807-121854	0.216375									7	4	0.00294983	0.0173745	0.0743672	analysis_voronoi	0	synthetic_20220806-082222_voronoi_20220807-081954
			analysis_dbscanmsdscreening	80	synthetic_20220806-082523_DBSCAN_100xepsilon5_minpts3	130		analysis_dbscan	90	synthetic_20220806-082557_DBSCAN_20220807-121917	0.246									8	6	0.00317379	0.0243899	0.0881109	analysis_voronoi	0	synthetic_20220806-082222_voronoi_20220807-081954
			analysis_dbscanmsdscreening	80	synthetic_20220806-082526_DBSCAN_100xepsilon5_minpts3	137		analysis_dbscan	90	synthetic_20220806-082601_DBSCAN_20220807-121942	0.234667									9	5	0.00262437	0.0129198	0.0641288	analysis_voronoi	0	synthetic_20220806-082222_voronoi_20220807-081954
			analysis_dbscanmsdscreening	80	synthetic_20220806-082530_DBSCAN_100xepsilon5_minpts3	124		analysis_dbscan	90	synthetic_20220806-082605_DBSCAN_20220807-122010	0.246444									10	3	0.00365065	0.010701	0.0583631	analysis_voronoi	0	synthetic_20220806-082222_voronoi_20220807-081954
			analysis_dbscanmsdscreening	80	synthetic_20220806-082533_DBSCAN_100xepsilon5_minpts3	138		analysis_dbscan	90	synthetic_20220806-082609_DBSCAN_20220807-122036	0.255111									11	3	0.00392167	0.01075	0.0584964	analysis_voronoi	0	synthetic_20220806-082222_voronoi_20220807-081954
			analysis_dbscanmsdscreening	80	synthetic_20220806-082537_DBSCAN_100xepsilon5_minpts3	132		analysis_dbscan	90	synthetic_20220806-082612_DBSCAN_20220807-122059	0.252222									12	3	0.00350222	0.0122954	0.06256	analysis_voronoi	0	synthetic_20220806-082222_voronoi_20220807-081954
			analysis_dbscanmsdscreening	80	synthetic_20220806-082540_DBSCAN_100xepsilon5_minpts3	144		analysis_dbscan	90	synthetic_20220806-082616_DBSCAN_20220807-122122	0.246444									13	3	0.00302364	0.0107937	0.0586151	analysis_voronoi	0	synthetic_20220806-082222_voronoi_20220807-081954
			analysis_dbscanmsdscreening	80	synthetic_20220806-082544_DBSCAN_100xepsilon5_minpts3	142		analysis_dbscan	90	synthetic_20220806-082619_DBSCAN_20220807-122145	0.239									14	17	0.00325261	0.0331367	0.102702	analysis_voronoi	0	synthetic_20220806-082222_voronoi_20220807-081954
			analysis_dbscanmsdscreening	80	synthetic_20220806-082547_DBSCAN_100xepsilon5_minpts3	149		analysis_dbscan	90	synthetic_20220806-082623_DBSCAN_20220807-122209	0.253222									15	3	0.00304433	0.0149477	0.0689783	analysis_voronoi	0	synthetic_20220806-082222_voronoi_20220807-081954
			analysis_dbscanmsdscreening	80	synthetic_20220806-082551_DBSCAN_100xepsilon5_minpts3	134		analysis_dbscan	90	synthetic_20220806-082627_DBSCAN_20220807-122236	0.252778									16	4	0.0032341	0.020441	0.0806634	analysis_voronoi	0	synthetic_20220806-082222_voronoi_20220807-081954
			analysis_dbscanmsdscreening	80	synthetic_20220806-082554_DBSCAN_100xepsilon5_minpts3	136		analysis_dbscan	90	synthetic_20220806-082630_DBSCAN_20220807-122302	0.264889									17	3	0.00309608	0.0119098	0.0615712	analysis_voronoi	0	synthetic_20220806-082222_voronoi_20220807-081954
			analysis_dbscanmsdscreening	90	synthetic_20220806-082557_DBSCAN_100xepsilon5_minpts3	143		analysis_dbscanmsdscreening	10	synthetic_20220806-082223_DBSCAN_100xepsilon5_minpts3	0.001									18	8	0.00337602	0.0292707	0.0965255	analysis_voronoi	0	synthetic_20220806-082222_voronoi_20220807-081954
			analysis_dbscanmsdscreening	90	synthetic_20220806-082601_DBSCAN_100xepsilon5_minpts3	146		analysis_dbscanmsdscreening	10	synthetic_20220806-082225_DBSCAN_100xepsilon5_minpts3	0.001									19	13	0.00380912	0.0292735	0.0965301	analysis_voronoi	0	synthetic_20220806-082222_voronoi_20220807-081954
			analysis_dbscanmsdscreening	90	synthetic_20220806-082605_DBSCAN_100xepsilon5_minpts3	165		analysis_dbscanmsdscreening	10	synthetic_20220806-082227_DBSCAN_100xepsilon5_minpts3	0.004									20	12	0.00281066	0.0326772	0.101988	analysis_voronoi	0	synthetic_20220806-082222_voronoi_20220807-081954
			analysis_dbscanmsdscreening	90	synthetic_20220806-082609_DBSCAN_100xepsilon5_minpts3	166		analysis_dbscanmsdscreening	10	synthetic_20220806-082229_DBSCAN_100xepsilon5_minpts3	0									21	3	0.00300333	0.012286	0.062536	analysis_voronoi	0	synthetic_20220806-082222_voronoi_20220807-081954
			analysis_dbscanmsdscreening	90	synthetic_20220806-082612_DBSCAN_100xepsilon5_minpts3	171		analysis_dbscanmsdscreening	10	synthetic_20220806-082231_DBSCAN_100xepsilon5_minpts3	0.001									22	8	0.00280146	0.0257966	0.0906162	analysis_voronoi	0	synthetic_20220806-082222_voronoi_20220807-081954
			analysis_dbscanmsdscreening	90	synthetic_20220806-082616_DBSCAN_100xepsilon5_minpts3	175		analysis_dbscanmsdscreening	10	synthetic_20220806-082232_DBSCAN_100xepsilon5_minpts3	0.002									23	8	0.0032547	0.0201597	0.0801064	analysis_voronoi	0	synthetic_20220806-082222_voronoi_20220807-081954
			analysis_dbscanmsdscreening	90	synthetic_20220806-082619_DBSCAN_100xepsilon5_minpts3	168		analysis_dbscanmsdscreening	10	synthetic_20220806-082234_DBSCAN_100xepsilon5_minpts3	0									24	4	0.00347265	0.0169787	0.0735151	analysis_voronoi	0	synthetic_20220806-082222_voronoi_20220807-081954
			analysis_dbscanmsdscreening	90	synthetic_20220806-082623_DBSCAN_100xepsilon5_minpts3	172		analysis_dbscanmsdscreening	10	synthetic_20220806-082236_DBSCAN_100xepsilon5_minpts3	0.001									25	5	0.00353791	0.0268559	0.092458	analysis_voronoi	0	synthetic_20220806-082222_voronoi_20220807-081954
			analysis_dbscanmsdscreening	90	synthetic_20220806-082627_DBSCAN_100xepsilon5_minpts3	167		analysis_dbscanmsdscreening	10	synthetic_20220806-082238_DBSCAN_100xepsilon5_minpts3	0.001									26	16	0.00288039	0.0242108	0.0877868	analysis_voronoi	0	synthetic_20220806-082222_voronoi_20220807-081954
			analysis_dbscanmsdscreening	90	synthetic_20220806-082630_DBSCAN_100xepsilon5_minpts3	182		analysis_dbscanmsdscreening	10	synthetic_20220806-082240_DBSCAN_100xepsilon5_minpts3	0									27	9	0.00300101	0.027385	0.0933644	analysis_voronoi	0	synthetic_20220806-082222_voronoi_20220807-081954
			analysis_dbscanmsdscreening	100	synthetic_20220806-082634_DBSCAN_100xepsilon5_minpts3	177		analysis_dbscanmsdscreening	100	synthetic_20220806-082634_DBSCAN_100xepsilon5_minpts3	0.0353									28	4	0.00288477	0.0128699	0.0640047	analysis_voronoi	0	synthetic_20220806-082222_voronoi_20220807-081954
			analysis_dbscanmsdscreening	100	synthetic_20220806-082638_DBSCAN_100xepsilon5_minpts3	209		analysis_dbscanmsdscreening	100	synthetic_20220806-082638_DBSCAN_100xepsilon5_minpts3	0.0463									29	3	0.00264291	0.00901442	0.0535666	analysis_voronoi	0	synthetic_20220806-082222_voronoi_20220807-081954
			analysis_dbscanmsdscreening	100	synthetic_20220806-082642_DBSCAN_100xepsilon5_minpts3	181		analysis_dbscanmsdscreening	100	synthetic_20220806-082642_DBSCAN_100xepsilon5_minpts3	0.0367									1	3	0.00408168	0.00961385	0.0553189	analysis_voronoi	10	synthetic_20220806-082223_voronoi_20220807-081957
			analysis_dbscanmsdscreening	100	synthetic_20220806-082646_DBSCAN_100xepsilon5_minpts3	174		analysis_dbscanmsdscreening	100	synthetic_20220806-082646_DBSCAN_100xepsilon5_minpts3	0.0348									2	6	0.00248705	0.0245753	0.0884453	analysis_voronoi	10	synthetic_20220806-082223_voronoi_20220807-081957
			analysis_dbscanmsdscreening	100	synthetic_20220806-082650_DBSCAN_100xepsilon5_minpts3	198		analysis_dbscanmsdscreening	100	synthetic_20220806-082650_DBSCAN_100xepsilon5_minpts3	0.0442									3	4	0.00368542	0.0137849	0.0662409	analysis_voronoi	10	synthetic_20220806-082223_voronoi_20220807-081957
			analysis_dbscanmsdscreening	100	synthetic_20220806-082654_DBSCAN_100xepsilon5_minpts3	198		analysis_dbscanmsdscreening	100	synthetic_20220806-082654_DBSCAN_100xepsilon5_minpts3	0.0406									4	4	0.00334396	0.0159627	0.0712817	analysis_voronoi	10	synthetic_20220806-082223_voronoi_20220807-081957
			analysis_dbscanmsdscreening	100	synthetic_20220806-082659_DBSCAN_100xepsilon5_minpts3	190		analysis_dbscanmsdscreening	100	synthetic_20220806-082659_DBSCAN_100xepsilon5_minpts3	0.0425									5	4	0.00307272	0.0111704	0.0596292	analysis_voronoi	10	synthetic_20220806-082223_voronoi_20220807-081957
			analysis_dbscanmsdscreening	100	synthetic_20220806-082702_DBSCAN_100xepsilon5_minpts3	172		analysis_dbscanmsdscreening	100	synthetic_20220806-082702_DBSCAN_100xepsilon5_minpts3	0.035									6	9	0.00301951	0.0216303	0.0829768	analysis_voronoi	10	synthetic_20220806-082223_voronoi_20220807-081957
			analysis_dbscanmsdscreening	100	synthetic_20220806-082706_DBSCAN_100xepsilon5_minpts3	179		analysis_dbscanmsdscreening	100	synthetic_20220806-082706_DBSCAN_100xepsilon5_minpts3	0.0368									7	6	0.00258723	0.0174446	0.074517	analysis_voronoi	10	synthetic_20220806-082223_voronoi_20220807-081957
			analysis_dbscanmsdscreening	100	synthetic_20220806-082710_DBSCAN_100xepsilon5_minpts3	200		analysis_dbscanmsdscreening	100	synthetic_20220806-082710_DBSCAN_100xepsilon5_minpts3	0.0409									8	4	0.00301412	0.0150728	0.0692663	analysis_voronoi	10	synthetic_20220806-082223_voronoi_20220807-081957
			analysis_nastic	0	synthetic_20220806-082209_NASTIC_20220807-125824	105		analysis_dbscanmsdscreening	20	synthetic_20220806-082242_DBSCAN_100xepsilon5_minpts3	0.005									9	3	0.00257351	0.0116459	0.0608851	analysis_voronoi	10	synthetic_20220806-082223_voronoi_20220807-081957
			analysis_nastic	0	synthetic_20220806-082211_NASTIC_20220807-125826	99		analysis_dbscanmsdscreening	20	synthetic_20220806-082244_DBSCAN_100xepsilon5_minpts3	0.0025									10	6	0.00349666	0.0263864	0.0916463	analysis_voronoi	10	synthetic_20220806-082223_voronoi_20220807-081957
			analysis_nastic	0	synthetic_20220806-082212_NASTIC_20220807-125828	105		analysis_dbscanmsdscreening	20	synthetic_20220806-082246_DBSCAN_100xepsilon5_minpts3	0.0025									11	10	0.00380928	0.0277989	0.0940673	analysis_voronoi	10	synthetic_20220806-082223_voronoi_20220807-081957
			analysis_nastic	0	synthetic_20220806-082213_NASTIC_20220807-125831	98		analysis_dbscanmsdscreening	20	synthetic_20220806-082248_DBSCAN_100xepsilon5_minpts3	0.003									12	15	0.00314056	0.0503381	0.126582	analysis_voronoi	10	synthetic_20220806-082223_voronoi_20220807-081957
			analysis_nastic	0	synthetic_20220806-082215_NASTIC_20220807-125833	100		analysis_dbscanmsdscreening	20	synthetic_20220806-082250_DBSCAN_100xepsilon5_minpts3	0.007									13	4	0.00258455	0.0138583	0.066417	analysis_voronoi	10	synthetic_20220806-082223_voronoi_20220807-081957
			analysis_nastic	0	synthetic_20220806-082216_NASTIC_20220807-125835	102		analysis_dbscanmsdscreening	20	synthetic_20220806-082252_DBSCAN_100xepsilon5_minpts3	0.003									14	4	0.00364528	0.0147125	0.0684333	analysis_voronoi	10	synthetic_20220806-082223_voronoi_20220807-081957
			analysis_nastic	0	synthetic_20220806-082218_NASTIC_20220807-125837	93		analysis_dbscanmsdscreening	20	synthetic_20220806-082254_DBSCAN_100xepsilon5_minpts3	0.0025									15	3	0.00298616	0.00902875	0.0536091	analysis_voronoi	10	synthetic_20220806-082223_voronoi_20220807-081957
			analysis_nastic	0	synthetic_20220806-082219_NASTIC_20220807-125839	97		analysis_dbscanmsdscreening	20	synthetic_20220806-082256_DBSCAN_100xepsilon5_minpts3	0.0035									16	3	0.00361433	0.0119137	0.0615812	analysis_voronoi	10	synthetic_20220806-082223_voronoi_20220807-081957
			analysis_nastic	0	synthetic_20220806-082221_NASTIC_20220807-125841	111		analysis_dbscanmsdscreening	20	synthetic_20220806-082258_DBSCAN_100xepsilon5_minpts3	0.005									17	5	0.00282794	0.0132244	0.0648803	analysis_voronoi	10	synthetic_20220806-082223_voronoi_20220807-081957
			analysis_nastic	0	synthetic_20220806-082222_NASTIC_20220807-125844	111		analysis_dbscanmsdscreening	20	synthetic_20220806-082300_DBSCAN_100xepsilon5_minpts3	0.004									18	7	0.00359475	0.0239244	0.0872661	analysis_voronoi	10	synthetic_20220806-082223_voronoi_20220807-081957
			analysis_nastic	10	synthetic_20220806-082223_NASTIC_20220807-125848	102		analysis_dbscanmsdscreening	30	synthetic_20220806-082302_DBSCAN_100xepsilon5_minpts3	0.00966667									19	3	0.00330467	0.0166359	0.0727693	analysis_voronoi	10	synthetic_20220806-082223_voronoi_20220807-081957
			analysis_nastic	10	synthetic_20220806-082225_NASTIC_20220807-125852	102		analysis_dbscanmsdscreening	30	synthetic_20220806-082305_DBSCAN_100xepsilon5_minpts3	0.00533333									20	4	0.00322897	0.0198931	0.0795749	analysis_voronoi	10	synthetic_20220806-082223_voronoi_20220807-081957
			analysis_nastic	10	synthetic_20220806-082227_NASTIC_20220807-125856	106		analysis_dbscanmsdscreening	30	synthetic_20220806-082307_DBSCAN_100xepsilon5_minpts3	0.00566667									21	3	0.00264998	0.0161937	0.0717956	analysis_voronoi	10	synthetic_20220806-082223_voronoi_20220807-081957
			analysis_nastic	10	synthetic_20220806-082229_NASTIC_20220807-125900	95		analysis_dbscanmsdscreening	30	synthetic_20220806-082309_DBSCAN_100xepsilon5_minpts3	0.00466667									22	13	0.00341669	0.0302489	0.098125	analysis_voronoi	10	synthetic_20220806-082223_voronoi_20220807-081957
			analysis_nastic	10	synthetic_20220806-082231_NASTIC_20220807-125904	103		analysis_dbscanmsdscreening	30	synthetic_20220806-082311_DBSCAN_100xepsilon5_minpts3	0.00466667									23	3	0.00274353	0.00937928	0.0546399	analysis_voronoi	10	synthetic_20220806-082223_voronoi_20220807-081957
			analysis_nastic	10	synthetic_20220806-082232_NASTIC_20220807-125908	105		analysis_dbscanmsdscreening	30	synthetic_20220806-082314_DBSCAN_100xepsilon5_minpts3	0.005									24	3	0.0030628	0.0124373	0.0629199	analysis_voronoi	10	synthetic_20220806-082223_voronoi_20220807-081957
			analysis_nastic	10	synthetic_20220806-082234_NASTIC_20220807-125912	101		analysis_dbscanmsdscreening	30	synthetic_20220806-082316_DBSCAN_100xepsilon5_minpts3	0.00733333									25	8	0.00289818	0.0269808	0.0926728	analysis_voronoi	10	synthetic_20220806-082223_voronoi_20220807-081957
			analysis_nastic	10	synthetic_20220806-082236_NASTIC_20220807-125916	106		analysis_dbscanmsdscreening	30	synthetic_20220806-082319_DBSCAN_100xepsilon5_minpts3	0.00666667									26	6	0.00325166	0.0165352	0.0725487	analysis_voronoi	10	synthetic_20220806-082223_voronoi_20220807-081957
			analysis_nastic	10	synthetic_20220806-082238_NASTIC_20220807-125920	111		analysis_dbscanmsdscreening	30	synthetic_20220806-082321_DBSCAN_100xepsilon5_minpts3	0.00566667									27	4	0.00368926	0.0152853	0.0697528	analysis_voronoi	10	synthetic_20220806-082223_voronoi_20220807-081957
			analysis_nastic	10	synthetic_20220806-082240_NASTIC_20220807-125925	124		analysis_dbscanmsdscreening	30	synthetic_20220806-082323_DBSCAN_100xepsilon5_minpts3	0.00366667									28	4	0.00424424	0.0228078	0.0852053	analysis_voronoi	10	synthetic_20220806-082223_voronoi_20220807-081957
			analysis_nastic	20	synthetic_20220806-082242_NASTIC_20220807-130539	103		analysis_dbscanmsdscreening	40	synthetic_20220806-082326_DBSCAN_100xepsilon5_minpts3	0.01									29	4	0.00289035	0.012717	0.0636235	analysis_voronoi	10	synthetic_20220806-082223_voronoi_20220807-081957
			analysis_nastic	20	synthetic_20220806-082244_NASTIC_20220807-130546	99		analysis_dbscanmsdscreening	40	synthetic_20220806-082328_DBSCAN_100xepsilon5_minpts3	0.00975									30	5	0.00311873	0.0215849	0.0828896	analysis_voronoi	10	synthetic_20220806-082223_voronoi_20220807-081957
			analysis_nastic	20	synthetic_20220806-082246_NASTIC_20220807-130552	110		analysis_dbscanmsdscreening	40	synthetic_20220806-082331_DBSCAN_100xepsilon5_minpts3	0.0035									31	19	0.00292812	0.0360411	0.107109	analysis_voronoi	10	synthetic_20220806-082223_voronoi_20220807-081957
			analysis_nastic	20	synthetic_20220806-082248_NASTIC_20220807-130558	113		analysis_dbscanmsdscreening	40	synthetic_20220806-082333_DBSCAN_100xepsilon5_minpts3	0.009									32	7	0.00373667	0.0367934	0.108221	analysis_voronoi	10	synthetic_20220806-082223_voronoi_20220807-081957
			analysis_nastic	20	synthetic_20220806-082250_NASTIC_20220807-130605	111		analysis_dbscanmsdscreening	40	synthetic_20220806-082336_DBSCAN_100xepsilon5_minpts3	0.00725									33	3	0.00301755	0.0132707	0.0649937	analysis_voronoi	10	synthetic_20220806-082223_voronoi_20220807-081957
			analysis_nastic	20	synthetic_20220806-082252_NASTIC_20220807-130611	115		analysis_dbscanmsdscreening	40	synthetic_20220806-082338_DBSCAN_100xepsilon5_minpts3	0.009									34	3	0.00322843	0.00779519	0.0498125	analysis_voronoi	10	synthetic_20220806-082223_voronoi_20220807-081957
			analysis_nastic	20	synthetic_20220806-082254_NASTIC_20220807-130617	98		analysis_dbscanmsdscreening	40	synthetic_20220806-082341_DBSCAN_100xepsilon5_minpts3	0.01425									35	5	0.00342368	0.0230383	0.0856349	analysis_voronoi	10	synthetic_20220806-082223_voronoi_20220807-081957
			analysis_nastic	20	synthetic_20220806-082256_NASTIC_20220807-130623	101		analysis_dbscanmsdscreening	40	synthetic_20220806-082344_DBSCAN_100xepsilon5_minpts3	0.00925									36	5	0.002676	0.0144714	0.0678704	analysis_voronoi	10	synthetic_20220806-082223_voronoi_20220807-081957
			analysis_nastic	20	synthetic_20220806-082258_NASTIC_20220807-130629	106		analysis_dbscanmsdscreening	40	synthetic_20220806-082346_DBSCAN_100xepsilon5_minpts3	0.0085									37	4	0.00343947	0.0117475	0.0611501	analysis_voronoi	10	synthetic_20220806-082223_voronoi_20220807-081957
			analysis_nastic	20	synthetic_20220806-082300_NASTIC_20220807-130635	111		analysis_dbscanmsdscreening	40	synthetic_20220806-082349_DBSCAN_100xepsilon5_minpts3	0.008									38	5	0.00334141	0.0369056	0.108386	analysis_voronoi	10	synthetic_20220806-082223_voronoi_20220807-081957
			analysis_nastic	30	synthetic_20220806-082302_NASTIC_20220807-130643	106		analysis_dbscanmsdscreening	50	synthetic_20220806-082352_DBSCAN_100xepsilon5_minpts3	0.0164									39	4	0.00330009	0.0149017	0.0688721	analysis_voronoi	10	synthetic_20220806-082223_voronoi_20220807-081957
			analysis_nastic	30	synthetic_20220806-082305_NASTIC_20220807-130652	118		analysis_dbscanmsdscreening	50	synthetic_20220806-082355_DBSCAN_100xepsilon5_minpts3	0.0096									40	6	0.00313078	0.0155547	0.0703649	analysis_voronoi	10	synthetic_20220806-082223_voronoi_20220807-081957
			analysis_nastic	30	synthetic_20220806-082307_NASTIC_20220807-130701	102		analysis_dbscanmsdscreening	50	synthetic_20220806-082358_DBSCAN_100xepsilon5_minpts3	0.0096									41	9	0.00351614	0.0407094	0.113834	analysis_voronoi	10	synthetic_20220806-082223_voronoi_20220807-081957
			analysis_nastic	30	synthetic_20220806-082309_NASTIC_20220807-130710	111		analysis_dbscanmsdscreening	50	synthetic_20220806-082400_DBSCAN_100xepsilon5_minpts3	0.0126									42	3	0.00274658	0.0224715	0.0845747	analysis_voronoi	10	synthetic_20220806-082223_voronoi_20220807-081957
			analysis_nastic	30	synthetic_20220806-082311_NASTIC_20220807-130719	119		analysis_dbscanmsdscreening	50	synthetic_20220806-082403_DBSCAN_100xepsilon5_minpts3	0.0098									43	3	0.00303725	0.0141201	0.0670414	analysis_voronoi	10	synthetic_20220806-082223_voronoi_20220807-081957
			analysis_nastic	30	synthetic_20220806-082314_NASTIC_20220807-130728	120		analysis_dbscanmsdscreening	50	synthetic_20220806-082406_DBSCAN_100xepsilon5_minpts3	0.0084									44	4	0.00281187	0.0148037	0.0686453	analysis_voronoi	10	synthetic_20220806-082223_voronoi_20220807-081957
			analysis_nastic	30	synthetic_20220806-082316_NASTIC_20220807-130737	117		analysis_dbscanmsdscreening	50	synthetic_20220806-082409_DBSCAN_100xepsilon5_minpts3	0.0154									45	3	0.00361955	0.0168415	0.0732175	analysis_voronoi	10	synthetic_20220806-082223_voronoi_20220807-081957
			analysis_nastic	30	synthetic_20220806-082319_NASTIC_20220807-130745	122		analysis_dbscanmsdscreening	50	synthetic_20220806-082412_DBSCAN_100xepsilon5_minpts3	0.0128									46	3	0.00293393	0.0088213	0.0529897	analysis_voronoi	10	synthetic_20220806-082223_voronoi_20220807-081957
			analysis_nastic	30	synthetic_20220806-082321_NASTIC_20220807-130753	106		analysis_dbscanmsdscreening	50	synthetic_20220806-082415_DBSCAN_100xepsilon5_minpts3	0.0152									47	3	0.00290584	0.00778458	0.0497786	analysis_voronoi	10	synthetic_20220806-082223_voronoi_20220807-081957
			analysis_nastic	30	synthetic_20220806-082323_NASTIC_20220807-130801	108		analysis_dbscanmsdscreening	50	synthetic_20220806-082418_DBSCAN_100xepsilon5_minpts3	0.013									48	5	0.00278867	0.0138948	0.0665046	analysis_voronoi	10	synthetic_20220806-082223_voronoi_20220807-081957
			analysis_nastic	40	synthetic_20220806-082326_NASTIC_20220807-130812	117		analysis_dbscanmsdscreening	60	synthetic_20220806-082421_DBSCAN_100xepsilon5_minpts3	0.0131667									49	5	0.00332905	0.0269528	0.0926248	analysis_voronoi	10	synthetic_20220806-082223_voronoi_20220807-081957
			analysis_nastic	40	synthetic_20220806-082328_NASTIC_20220807-130823	119		analysis_dbscanmsdscreening	60	synthetic_20220806-082424_DBSCAN_100xepsilon5_minpts3	0.0166667									50	3	0.00317894	0.0110471	0.0592991	analysis_voronoi	10	synthetic_20220806-082223_voronoi_20220807-081957
			analysis_nastic	40	synthetic_20220806-082331_NASTIC_20220807-130833	119		analysis_dbscanmsdscreening	60	synthetic_20220806-082427_DBSCAN_100xepsilon5_minpts3	0.0188333									1	19	0.00289728	0.0396336	0.11232	analysis_voronoi	10	synthetic_20220806-082225_voronoi_20220807-082001
			analysis_nastic	40	synthetic_20220806-082333_NASTIC_20220807-130843	116		analysis_dbscanmsdscreening	60	synthetic_20220806-082430_DBSCAN_100xepsilon5_minpts3	0.0171667									2	5	0.00286645	0.0182947	0.0763112	analysis_voronoi	10	synthetic_20220806-082225_voronoi_20220807-082001
			analysis_nastic	40	synthetic_20220806-082336_NASTIC_20220807-130854	122		analysis_dbscanmsdscreening	60	synthetic_20220806-082433_DBSCAN_100xepsilon5_minpts3	0.0153333									3	4	0.00306307	0.0170807	0.0737357	analysis_voronoi	10	synthetic_20220806-082225_voronoi_20220807-082001
			analysis_nastic	40	synthetic_20220806-082338_NASTIC_20220807-130905	128		analysis_dbscanmsdscreening	60	synthetic_20220806-082436_DBSCAN_100xepsilon5_minpts3	0.0123333									4	8	0.00344018	0.0205288	0.0808364	analysis_voronoi	10	synthetic_20220806-082225_voronoi_20220807-082001
			analysis_nastic	40	synthetic_20220806-082341_NASTIC_20220807-130916	122		analysis_dbscanmsdscreening	60	synthetic_20220806-082439_DBSCAN_100xepsilon5_minpts3	0.0151667									5	3	0.00322034	0.00927837	0.0543452	analysis_voronoi	10	synthetic_20220806-082225_voronoi_20220807-082001
			analysis_nastic	40	synthetic_20220806-082344_NASTIC_20220807-130927	126		analysis_dbscanmsdscreening	60	synthetic_20220806-082442_DBSCAN_100xepsilon5_minpts3	0.0168333									6	3	0.00315115	0.0136115	0.0658231	analysis_voronoi	10	synthetic_20220806-082225_voronoi_20220807-082001
			analysis_nastic	40	synthetic_20220806-082346_NASTIC_20220807-130938	120		analysis_dbscanmsdscreening	60	synthetic_20220806-082445_DBSCAN_100xepsilon5_minpts3	0.0185									7	4	0.00381699	0.0196717	0.0791309	analysis_voronoi	10	synthetic_20220806-082225_voronoi_20220807-082001
			analysis_nastic	40	synthetic_20220806-082349_NASTIC_20220807-130950	129		analysis_dbscanmsdscreening	60	synthetic_20220806-082448_DBSCAN_100xepsilon5_minpts3	0.0173333									8	5	0.00402184	0.0190704	0.077912	analysis_voronoi	10	synthetic_20220806-082225_voronoi_20220807-082001
			analysis_nastic	50	synthetic_20220806-082352_NASTIC_20220807-131004	137		analysis_dbscanmsdscreening	70	synthetic_20220806-082451_DBSCAN_100xepsilon5_minpts3	0.0258571									9	9	0.00305714	0.0210349	0.0818268	analysis_voronoi	10	synthetic_20220806-082225_voronoi_20220807-082001
			analysis_nastic	50	synthetic_20220806-082355_NASTIC_20220807-131019	132		analysis_dbscanmsdscreening	70	synthetic_20220806-082454_DBSCAN_100xepsilon5_minpts3	0.0185714									10	3	0.00411958	0.0110208	0.0592286	analysis_voronoi	10	synthetic_20220806-082225_voronoi_20220807-082001
			analysis_nastic	50	synthetic_20220806-082358_NASTIC_20220807-131033	145		analysis_dbscanmsdscreening	70	synthetic_20220806-082457_DBSCAN_100xepsilon5_minpts3	0.0192857									11	5	0.00325777	0.0161911	0.0717899	analysis_voronoi	10	synthetic_20220806-082225_voronoi_20220807-082001
			analysis_nastic	50	synthetic_20220806-082400_NASTIC_20220807-131048	136		analysis_dbscanmsdscreening	70	synthetic_20220806-082500_DBSCAN_100xepsilon5_minpts3	0.0145714									12	4	0.00327361	0.0104633	0.0577111	analysis_voronoi	10	synthetic_20220806-082225_voronoi_20220807-082001
			analysis_nastic	50	synthetic_20220806-082403_NASTIC_20220807-131102	146		analysis_dbscanmsdscreening	70	synthetic_20220806-082504_DBSCAN_100xepsilon5_minpts3	0.02									13	8	0.00304885	0.0244038	0.0881361	analysis_voronoi	10	synthetic_20220806-082225_voronoi_20220807-082001
			analysis_nastic	50	synthetic_20220806-082406_NASTIC_20220807-131117	153		analysis_dbscanmsdscreening	70	synthetic_20220806-082507_DBSCAN_100xepsilon5_minpts3	0.0168571									14	3	0.00324062	0.0112635	0.0598773	analysis_voronoi	10	synthetic_20220806-082225_voronoi_20220807-082001
			analysis_nastic	50	synthetic_20220806-082409_NASTIC_20220807-131132	133		analysis_dbscanmsdscreening	70	synthetic_20220806-082510_DBSCAN_100xepsilon5_minpts3	0.0168571									15	4	0.00313715	0.0141871	0.0672004	analysis_voronoi	10	synthetic_20220806-082225_voronoi_20220807-082001
			analysis_nastic	50	synthetic_20220806-082412_NASTIC_20220807-131146	135		analysis_dbscanmsdscreening	70	synthetic_20220806-082513_DBSCAN_100xepsilon5_minpts3	0.0161429									16	4	0.00366112	0.0234786	0.0864493	analysis_voronoi	10	synthetic_20220806-082225_voronoi_20220807-082001
			analysis_nastic	50	synthetic_20220806-082415_NASTIC_20220807-131201	139		analysis_dbscanmsdscreening	70	synthetic_20220806-082517_DBSCAN_100xepsilon5_minpts3	0.0188571									17	3	0.00331528	0.0174846	0.0746024	analysis_voronoi	10	synthetic_20220806-082225_voronoi_20220807-082001
			analysis_nastic	50	synthetic_20220806-082418_NASTIC_20220807-131216	139		analysis_dbscanmsdscreening	70	synthetic_20220806-082520_DBSCAN_100xepsilon5_minpts3	0.0214286									18	10	0.0032959	0.0363261	0.107531	analysis_voronoi	10	synthetic_20220806-082225_voronoi_20220807-082001
			analysis_nastic	60	synthetic_20220806-082421_NASTIC_20220807-131234	129		analysis_dbscanmsdscreening	80	synthetic_20220806-082523_DBSCAN_100xepsilon5_minpts3	0.026									19	3	0.00302922	0.0103547	0.0574109	analysis_voronoi	10	synthetic_20220806-082225_voronoi_20220807-082001
			analysis_nastic	60	synthetic_20220806-082424_NASTIC_20220807-131252	176		analysis_dbscanmsdscreening	80	synthetic_20220806-082526_DBSCAN_100xepsilon5_minpts3	0.02675									20	3	0.00311613	0.0144901	0.0679143	analysis_voronoi	10	synthetic_20220806-082225_voronoi_20220807-082001
			analysis_nastic	60	synthetic_20220806-082427_NASTIC_20220807-131309	159		analysis_dbscanmsdscreening	80	synthetic_20220806-082530_DBSCAN_100xepsilon5_minpts3	0.020625									21	3	0.00489103	0.0184435	0.0766208	analysis_voronoi	10	synthetic_20220806-082225_voronoi_20220807-082001
			analysis_nastic	60	synthetic_20220806-082430_NASTIC_20220807-131327	143		analysis_dbscanmsdscreening	80	synthetic_20220806-082533_DBSCAN_100xepsilon5_minpts3	0.026875									22	12	0.00365426	0.0357158	0.106624	analysis_voronoi	10	synthetic_20220806-082225_voronoi_20220807-082001
			analysis_nastic	60	synthetic_20220806-082433_NASTIC_20220807-131345	171		analysis_dbscanmsdscreening	80	synthetic_20220806-082537_DBSCAN_100xepsilon5_minpts3	0.024625									23	17	0.0031548	0.0389152	0.111297	analysis_voronoi	10	synthetic_20220806-082225_voronoi_20220807-082001
			analysis_nastic	60	synthetic_20220806-082436_NASTIC_20220807-131403	170		analysis_dbscanmsdscreening	80	synthetic_20220806-082540_DBSCAN_100xepsilon5_minpts3	0.03075									24	3	0.00338401	0.0127717	0.0637602	analysis_voronoi	10	synthetic_20220806-082225_voronoi_20220807-082001
			analysis_nastic	60	synthetic_20220806-082439_NASTIC_20220807-131421	154		analysis_dbscanmsdscreening	80	synthetic_20220806-082544_DBSCAN_100xepsilon5_minpts3	0.027625									25	15	0.00327719	0.0451274	0.119852	analysis_voronoi	10	synthetic_20220806-082225_voronoi_20220807-082001
			analysis_nastic	60	synthetic_20220806-082442_NASTIC_20220807-131440	167		analysis_dbscanmsdscreening	80	synthetic_20220806-082547_DBSCAN_100xepsilon5_minpts3	0.029875									26	15	0.00332925	0.0382641	0.110362	analysis_voronoi	10	synthetic_20220806-082225_voronoi_20220807-082001
			analysis_nastic	60	synthetic_20220806-082445_NASTIC_20220807-131457	153		analysis_dbscanmsdscreening	80	synthetic_20220806-082551_DBSCAN_100xepsilon5_minpts3	0.024125									27	4	0.00327324	0.0168282	0.0731887	analysis_voronoi	10	synthetic_20220806-082225_voronoi_20220807-082001
			analysis_nastic	60	synthetic_20220806-082448_NASTIC_20220807-131515	151		analysis_dbscanmsdscreening	80	synthetic_20220806-082554_DBSCAN_100xepsilon5_minpts3	0.027									28	3	0.00341547	0.0101982	0.0569753	analysis_voronoi	10	synthetic_20220806-082225_voronoi_20220807-082001
			analysis_nastic	70	synthetic_20220806-082451_NASTIC_20220807-131536	199		analysis_dbscanmsdscreening	90	synthetic_20220806-082557_DBSCAN_100xepsilon5_minpts3	0.0262222									29	3	0.00385393	0.00731734	0.0482616	analysis_voronoi	10	synthetic_20220806-082225_voronoi_20220807-082001
			analysis_nastic	70	synthetic_20220806-082454_NASTIC_20220807-131557	182		analysis_dbscanmsdscreening	90	synthetic_20220806-082601_DBSCAN_100xepsilon5_minpts3	0.0283333									30	4	0.00283977	0.0195882	0.0789629	analysis_voronoi	10	synthetic_20220806-082225_voronoi_20220807-082001
			analysis_nastic	70	synthetic_20220806-082457_NASTIC_20220807-131619	199		analysis_dbscanmsdscreening	90	synthetic_20220806-082605_DBSCAN_100xepsilon5_minpts3	0.0315556									31	13	0.00304125	0.0615914	0.140018	analysis_voronoi	10	synthetic_20220806-082225_voronoi_20220807-082001
			analysis_nastic	70	synthetic_20220806-082500_NASTIC_20220807-131642	197		analysis_dbscanmsdscreening	90	synthetic_20220806-082609_DBSCAN_100xepsilon5_minpts3	0.0331111									32	3	0.00384307	0.0158391	0.0710053	analysis_voronoi	10	synthetic_20220806-082225_voronoi_20220807-082001
			analysis_nastic	70	synthetic_20220806-082504_NASTIC_20220807-131703	193		analysis_dbscanmsdscreening	90	synthetic_20220806-082612_DBSCAN_100xepsilon5_minpts3	0.0351111									33	3	0.0028724	0.00825473	0.0512598	analysis_voronoi	10	synthetic_20220806-082225_voronoi_20220807-082001
			analysis_nastic	70	synthetic_20220806-082507_NASTIC_20220807-131724	201		analysis_dbscanmsdscreening	90	synthetic_20220806-082616_DBSCAN_100xepsilon5_minpts3	0.0341111									34	6	0.00277981	0.0219043	0.0835006	analysis_voronoi	10	synthetic_20220806-082225_voronoi_20220807-082001
			analysis_nastic	70	synthetic_20220806-082510_NASTIC_20220807-131745	183		analysis_dbscanmsdscreening	90	synthetic_20220806-082619_DBSCAN_100xepsilon5_minpts3	0.0342222									35	4	0.0045044	0.0489292	0.124798	analysis_voronoi	10	synthetic_20220806-082225_voronoi_20220807-082001
			analysis_nastic	70	synthetic_20220806-082513_NASTIC_20220807-131806	185		analysis_dbscanmsdscreening	90	synthetic_20220806-082623_DBSCAN_100xepsilon5_minpts3	0.0354444									36	4	0.00373986	0.02886	0.0958459	analysis_voronoi	10	synthetic_20220806-082225_voronoi_20220807-082001
			analysis_nastic	70	synthetic_20220806-082517_NASTIC_20220807-131827	201		analysis_dbscanmsdscreening	90	synthetic_20220806-082627_DBSCAN_100xepsilon5_minpts3	0.0333333									37	3	0.00342883	0.0126632	0.0634889	analysis_voronoi	10	synthetic_20220806-082225_voronoi_20220807-082001
			analysis_nastic	70	synthetic_20220806-082520_NASTIC_20220807-131849	191		analysis_dbscanmsdscreening	90	synthetic_20220806-082630_DBSCAN_100xepsilon5_minpts3	0.0401111									38	3	0.00212766	0.00690251	0.0468736	analysis_voronoi	10	synthetic_20220806-082225_voronoi_20220807-082001
			analysis_nastic	80	synthetic_20220806-082523_NASTIC_20220807-131914	216		analysis_nastic	10	synthetic_20220806-082223_NASTIC_20220807-125848	0.006									39	4	0.00322345	0.00936993	0.0546126	analysis_voronoi	10	synthetic_20220806-082225_voronoi_20220807-082001
			analysis_nastic	80	synthetic_20220806-082526_NASTIC_20220807-131939	210		analysis_nastic	10	synthetic_20220806-082225_NASTIC_20220807-125852	0.003									40	3	0.00246683	0.00994407	0.056261	analysis_voronoi	10	synthetic_20220806-082225_voronoi_20220807-082001
			analysis_nastic	80	synthetic_20220806-082530_NASTIC_20220807-132006	214		analysis_nastic	10	synthetic_20220806-082227_NASTIC_20220807-125856	0.006									41	13	0.00351332	0.0568444	0.134514	analysis_voronoi	10	synthetic_20220806-082225_voronoi_20220807-082001
			analysis_nastic	80	synthetic_20220806-082533_NASTIC_20220807-132030	210		analysis_nastic	10	synthetic_20220806-082229_NASTIC_20220807-125900	0.004									42	6	0.00412335	0.0221005	0.0838738	analysis_voronoi	10	synthetic_20220806-082225_voronoi_20220807-082001
			analysis_nastic	80	synthetic_20220806-082537_NASTIC_20220807-132057	226		analysis_nastic	10	synthetic_20220806-082231_NASTIC_20220807-125904	0.002									1	5	0.00328449	0.0147796	0.0685893	analysis_voronoi	10	synthetic_20220806-082227_voronoi_20220807-082005
			analysis_nastic	80	synthetic_20220806-082540_NASTIC_20220807-132123	198		analysis_nastic	10	synthetic_20220806-082232_NASTIC_20220807-125908	0.009									2	3	0.00299936	0.0132152	0.0648578	analysis_voronoi	10	synthetic_20220806-082227_voronoi_20220807-082005
			analysis_nastic	80	synthetic_20220806-082544_NASTIC_20220807-132149	211		analysis_nastic	10	synthetic_20220806-082234_NASTIC_20220807-125912	0.001									3	9	0.00329089	0.0263834	0.0916411	analysis_voronoi	10	synthetic_20220806-082227_voronoi_20220807-082005
			analysis_nastic	80	synthetic_20220806-082547_NASTIC_20220807-132215	231		analysis_nastic	10	synthetic_20220806-082236_NASTIC_20220807-125916	0.003									4	5	0.00289269	0.0176493	0.074953	analysis_voronoi	10	synthetic_20220806-082227_voronoi_20220807-082005
			analysis_nastic	80	synthetic_20220806-082551_NASTIC_20220807-132241	228		analysis_nastic	10	synthetic_20220806-082238_NASTIC_20220807-125920	0.004									5	3	0.0029898	0.00900462	0.0535375	analysis_voronoi	10	synthetic_20220806-082227_voronoi_20220807-082005
			analysis_nastic	80	synthetic_20220806-082554_NASTIC_20220807-132306	220		analysis_nastic	10	synthetic_20220806-082240_NASTIC_20220807-125925	0.007									6	4	0.00339231	0.0173398	0.0742929	analysis_voronoi	10	synthetic_20220806-082227_voronoi_20220807-082005
			analysis_nastic	90	synthetic_20220806-082557_NASTIC_20220807-132337	279		analysis_nastic	100	synthetic_20220806-082634_NASTIC_20220807-130000	0.0756									7	4	0.00257621	0.0102212	0.0570395	analysis_voronoi	10	synthetic_20220806-082227_voronoi_20220807-082005
			analysis_nastic	90	synthetic_20220806-082601_NASTIC_20220807-132406	278		analysis_nastic	100	synthetic_20220806-082638_NASTIC_20220807-130037	0.077									8	7	0.00327372	0.0207432	0.0812573	analysis_voronoi	10	synthetic_20220806-082227_voronoi_20220807-082005
			analysis_nastic	90	synthetic_20220806-082605_NASTIC_20220807-132437	248		analysis_nastic	100	synthetic_20220806-082642_NASTIC_20220807-130115	0.0689									9	3	0.00426677	0.0131986	0.0648171	analysis_voronoi	10	synthetic_20220806-082227_voronoi_20220807-082005
			analysis_nastic	90	synthetic_20220806-082609_NASTIC_20220807-132507	285		analysis_nastic	100	synthetic_20220806-082646_NASTIC_20220807-130151	0.0678									10	3	0.0028022	0.0133025	0.0650717	analysis_voronoi	10	synthetic_20220806-082227_voronoi_20220807-082005
			analysis_nastic	90	synthetic_20220806-082612_NASTIC_20220807-132537	271		analysis_nastic	100	synthetic_20220806-082650_NASTIC_20220807-130228	0.0687									11	4	0.00286554	0.00921364	0.0541553	analysis_voronoi	10	synthetic_20220806-082227_voronoi_20220807-082005
			analysis_nastic	90	synthetic_20220806-082616_NASTIC_20220807-132608	263		analysis_nastic	100	synthetic_20220806-082654_NASTIC_20220807-130304	0.0753									12	3	0.00332098	0.0158286	0.0709816	analysis_voronoi	10	synthetic_20220806-082227_voronoi_20220807-082005
			analysis_nastic	90	synthetic_20220806-082619_NASTIC_20220807-132819	270		analysis_nastic	100	synthetic_20220806-082659_NASTIC_20220807-130342	0.0777									13	21	0.0031982	0.0391517	0.111635	analysis_voronoi	10	synthetic_20220806-082227_voronoi_20220807-082005
			analysis_nastic	90	synthetic_20220806-082623_NASTIC_20220807-132849	255		analysis_nastic	100	synthetic_20220806-082702_NASTIC_20220807-130419	0.0738									14	4	0.00276996	0.0147646	0.0685544	analysis_voronoi	10	synthetic_20220806-082227_voronoi_20220807-082005
			analysis_nastic	90	synthetic_20220806-082627_NASTIC_20220807-132919	263		analysis_nastic	100	synthetic_20220806-082706_NASTIC_20220807-130456	0.0803									15	3	0.00365394	0.0152885	0.0697601	analysis_voronoi	10	synthetic_20220806-082227_voronoi_20220807-082005
			analysis_nastic	90	synthetic_20220806-082630_NASTIC_20220807-132949	253		analysis_nastic	100	synthetic_20220806-082710_NASTIC_20220807-130532	0.0708									16	4	0.00341975	0.0135932	0.0657789	analysis_voronoi	10	synthetic_20220806-082227_voronoi_20220807-082005
			analysis_nastic	100	synthetic_20220806-082634_NASTIC_20220807-130000	312		analysis_nastic	20	synthetic_20220806-082242_NASTIC_20220807-130539	0.0075									17	7	0.00334881	0.0264686	0.091789	analysis_voronoi	10	synthetic_20220806-082227_voronoi_20220807-082005
			analysis_nastic	100	synthetic_20220806-082638_NASTIC_20220807-130037	320		analysis_nastic	20	synthetic_20220806-082244_NASTIC_20220807-130546	0.0095									18	21	0.00297693	0.0337698	0.103679	analysis_voronoi	10	synthetic_20220806-082227_voronoi_20220807-082005
			analysis_nastic	100	synthetic_20220806-082642_NASTIC_20220807-130115	293		analysis_nastic	20	synthetic_20220806-082246_NASTIC_20220807-130552	0.0075									19	3	0.00350937	0.0210771	0.0819087	analysis_voronoi	10	synthetic_20220806-082227_voronoi_20220807-082005
			analysis_nastic	100	synthetic_20220806-082646_NASTIC_20220807-130151	296		analysis_nastic	20	synthetic_20220806-082248_NASTIC_20220807-130558	0.0085									20	4	0.00283208	0.0126325	0.0634118	analysis_voronoi	10	synthetic_20220806-082227_voronoi_20220807-082005
			analysis_nastic	100	synthetic_20220806-082650_NASTIC_20220807-130228	294		analysis_nastic	20	synthetic_20220806-082250_NASTIC_20220807-130605	0.011									21	4	0.00356582	0.0136181	0.0658391	analysis_voronoi	10	synthetic_20220806-082227_voronoi_20220807-082005
			analysis_nastic	100	synthetic_20220806-082654_NASTIC_20220807-130304	325		analysis_nastic	20	synthetic_20220806-082252_NASTIC_20220807-130611	0.0065									22	3	0.00220248	0.00726228	0.0480797	analysis_voronoi	10	synthetic_20220806-082227_voronoi_20220807-082005
			analysis_nastic	100	synthetic_20220806-082659_NASTIC_20220807-130342	320		analysis_nastic	20	synthetic_20220806-082254_NASTIC_20220807-130617	0.006									23	6	0.0045344	0.0467126	0.121939	analysis_voronoi	10	synthetic_20220806-082227_voronoi_20220807-082005
			analysis_nastic	100	synthetic_20220806-082702_NASTIC_20220807-130419	316		analysis_nastic	20	synthetic_20220806-082256_NASTIC_20220807-130623	0.007									24	6	0.00438867	0.0705471	0.149853	analysis_voronoi	10	synthetic_20220806-082227_voronoi_20220807-082005
			analysis_nastic	100	synthetic_20220806-082706_NASTIC_20220807-130456	321		analysis_nastic	20	synthetic_20220806-082258_NASTIC_20220807-130629	0.005									25	14	0.00353023	0.0379769	0.109947	analysis_voronoi	10	synthetic_20220806-082227_voronoi_20220807-082005
			analysis_nastic	100	synthetic_20220806-082710_NASTIC_20220807-130532	301		analysis_nastic	20	synthetic_20220806-082300_NASTIC_20220807-130635	0.0125									26	18	0.00320129	0.0350097	0.105565	analysis_voronoi	10	synthetic_20220806-082227_voronoi_20220807-082005
			analysis_nasticmsdscreening	0	synthetic_20220806-082209_NASTIC_20220807-133356	43		analysis_nastic	30	synthetic_20220806-082302_NASTIC_20220807-130643	0.012									27	4	0.00295207	0.0155888	0.0704421	analysis_voronoi	10	synthetic_20220806-082227_voronoi_20220807-082005
			analysis_nasticmsdscreening	0	synthetic_20220806-082211_NASTIC_20220807-133358	47		analysis_nastic	30	synthetic_20220806-082305_NASTIC_20220807-130652	0.0123333									28	4	0.0034187	0.022166	0.0839979	analysis_voronoi	10	synthetic_20220806-082227_voronoi_20220807-082005
			analysis_nasticmsdscreening	0	synthetic_20220806-082212_NASTIC_20220807-133359	57		analysis_nastic	30	synthetic_20220806-082307_NASTIC_20220807-130701	0.0146667									29	4	0.00319418	0.0149766	0.069045	analysis_voronoi	10	synthetic_20220806-082227_voronoi_20220807-082005
			analysis_nasticmsdscreening	0	synthetic_20220806-082213_NASTIC_20220807-133401	42		analysis_nastic	30	synthetic_20220806-082309_NASTIC_20220807-130710	0.0106667									30	3	0.0032335	0.0127187	0.0636277	analysis_voronoi	10	synthetic_20220806-082227_voronoi_20220807-082005
			analysis_nasticmsdscreening	0	synthetic_20220806-082215_NASTIC_20220807-133403	50		analysis_nastic	30	synthetic_20220806-082311_NASTIC_20220807-130719	0.014									31	3	0.00348643	0.0181814	0.0760745	analysis_voronoi	10	synthetic_20220806-082227_voronoi_20220807-082005
			analysis_nasticmsdscreening	0	synthetic_20220806-082216_NASTIC_20220807-133404	48		analysis_nastic	30	synthetic_20220806-082314_NASTIC_20220807-130728	0.0136667									32	10	0.00318165	0.0256261	0.0903163	analysis_voronoi	10	synthetic_20220806-082227_voronoi_20220807-082005
			analysis_nasticmsdscreening	0	synthetic_20220806-082218_NASTIC_20220807-133406	53		analysis_nastic	30	synthetic_20220806-082316_NASTIC_20220807-130737	0.014									33	4	0.00312911	0.00957459	0.0552059	analysis_voronoi	10	synthetic_20220806-082227_voronoi_20220807-082005
			analysis_nasticmsdscreening	0	synthetic_20220806-082219_NASTIC_20220807-133407	45		analysis_nastic	30	synthetic_20220806-082319_NASTIC_20220807-130745	0.0123333									34	4	0.00383361	0.0528758	0.129734	analysis_voronoi	10	synthetic_20220806-082227_voronoi_20220807-082005
			analysis_nasticmsdscreening	0	synthetic_20220806-082221_NASTIC_20220807-133409	53		analysis_nastic	30	synthetic_20220806-082321_NASTIC_20220807-130753	0.00966667									35	19	0.00279342	0.0279242	0.0942791	analysis_voronoi	10	synthetic_20220806-082227_voronoi_20220807-082005
			analysis_nasticmsdscreening	0	synthetic_20220806-082222_NASTIC_20220807-133411	49		analysis_nastic	30	synthetic_20220806-082323_NASTIC_20220807-130801	0.0116667									36	4	0.00336627	0.0176858	0.0750304	analysis_voronoi	10	synthetic_20220806-082227_voronoi_20220807-082005
			analysis_nasticmsdscreening	10	synthetic_20220806-082223_NASTIC_20220807-133414	96		analysis_nastic	40	synthetic_20220806-082326_NASTIC_20220807-130812	0.0155									37	5	0.00338208	0.021107	0.0819669	analysis_voronoi	10	synthetic_20220806-082227_voronoi_20220807-082005
			analysis_nasticmsdscreening	10	synthetic_20220806-082225_NASTIC_20220807-133417	99		analysis_nastic	40	synthetic_20220806-082328_NASTIC_20220807-130823	0.01475									38	6	0.00328216	0.0294241	0.096778	analysis_voronoi	10	synthetic_20220806-082227_voronoi_20220807-082005
			analysis_nasticmsdscreening	10	synthetic_20220806-082227_NASTIC_20220807-133420	103		analysis_nastic	40	synthetic_20220806-082331_NASTIC_20220807-130833	0.01675									39	4	0.00336326	0.0309352	0.099232	analysis_voronoi	10	synthetic_20220806-082227_voronoi_20220807-082005
			analysis_nasticmsdscreening	10	synthetic_20220806-082229_NASTIC_20220807-133423	94		analysis_nastic	40	synthetic_20220806-082333_NASTIC_20220807-130843	0.015									40	26	0.00352799	0.0707049	0.15002	analysis_voronoi	10	synthetic_20220806-082227_voronoi_20220807-082005
			analysis_nasticmsdscreening	10	synthetic_20220806-082231_NASTIC_20220807-133426	102		analysis_nastic	40	synthetic_20220806-082336_NASTIC_20220807-130854	0.01625									41	4	0.00307641	0.0190351	0.07784	analysis_voronoi	10	synthetic_20220806-082227_voronoi_20220807-082005
			analysis_nasticmsdscreening	10	synthetic_20220806-082232_NASTIC_20220807-133429	102		analysis_nastic	40	synthetic_20220806-082338_NASTIC_20220807-130905	0.015									1	4	0.00289815	0.0147201	0.0684512	analysis_voronoi	10	synthetic_20220806-082229_voronoi_20220807-082009
			analysis_nasticmsdscreening	10	synthetic_20220806-082234_NASTIC_20220807-133432	98		analysis_nastic	40	synthetic_20220806-082341_NASTIC_20220807-130916	0.01875									2	4	0.00393916	0.0113615	0.0601371	analysis_voronoi	10	synthetic_20220806-082229_voronoi_20220807-082009
			analysis_nasticmsdscreening	10	synthetic_20220806-082236_NASTIC_20220807-133435	104		analysis_nastic	40	synthetic_20220806-082344_NASTIC_20220807-130927	0.0215									3	5	0.00270973	0.0195181	0.0788214	analysis_voronoi	10	synthetic_20220806-082229_voronoi_20220807-082009
			analysis_nasticmsdscreening	10	synthetic_20220806-082238_NASTIC_20220807-133438	108		analysis_nastic	40	synthetic_20220806-082346_NASTIC_20220807-130938	0.0165									4	3	0.00394534	0.0178219	0.0753185	analysis_voronoi	10	synthetic_20220806-082229_voronoi_20220807-082009
			analysis_nasticmsdscreening	10	synthetic_20220806-082240_NASTIC_20220807-133441	121		analysis_nastic	40	synthetic_20220806-082349_NASTIC_20220807-130950	0.0215									5	6	0.00315704	0.0318856	0.100745	analysis_voronoi	10	synthetic_20220806-082229_voronoi_20220807-082009
			analysis_nasticmsdscreening	20	synthetic_20220806-082242_NASTIC_20220807-134105	101		analysis_nastic	50	synthetic_20220806-082352_NASTIC_20220807-131004	0.027									6	3	0.00246646	0.0115122	0.0605346	analysis_voronoi	10	synthetic_20220806-082229_voronoi_20220807-082009
			analysis_nasticmsdscreening	20	synthetic_20220806-082244_NASTIC_20220807-134109	94		analysis_nastic	50	synthetic_20220806-082355_NASTIC_20220807-131019	0.0224									7	3	0.00273769	0.00803316	0.0505671	analysis_voronoi	10	synthetic_20220806-082229_voronoi_20220807-082009
			analysis_nasticmsdscreening	20	synthetic_20220806-082246_NASTIC_20220807-134113	107		analysis_nastic	50	synthetic_20220806-082358_NASTIC_20220807-131033	0.0264									8	14	0.00315501	0.032467	0.101659	analysis_voronoi	10	synthetic_20220806-082229_voronoi_20220807-082009
			analysis_nasticmsdscreening	20	synthetic_20220806-082248_NASTIC_20220807-134117	109		analysis_nastic	50	synthetic_20220806-082400_NASTIC_20220807-131048	0.024									9	4	0.00324214	0.0155811	0.0704246	analysis_voronoi	10	synthetic_20220806-082229_voronoi_20220807-082009
			analysis_nasticmsdscreening	20	synthetic_20220806-082250_NASTIC_20220807-134121	105		analysis_nastic	50	synthetic_20220806-082403_NASTIC_20220807-131102	0.0326									10	3	0.0020789	0.00763047	0.0492834	analysis_voronoi	10	synthetic_20220806-082229_voronoi_20220807-082009
			analysis_nasticmsdscreening	20	synthetic_20220806-082252_NASTIC_20220807-134125	112		analysis_nastic	50	synthetic_20220806-082406_NASTIC_20220807-131117	0.0284									11	3	0.00244315	0.0110541	0.059318	analysis_voronoi	10	synthetic_20220806-082229_voronoi_20220807-082009
			analysis_nasticmsdscreening	20	synthetic_20220806-082254_NASTIC_20220807-134129	92		analysis_nastic	50	synthetic_20220806-082409_NASTIC_20220807-131132	0.0276									12	18	0.00351018	0.0684574	0.147617	analysis_voronoi	10	synthetic_20220806-082229_voronoi_20220807-082009
			analysis_nasticmsdscreening	20	synthetic_20220806-082256_NASTIC_20220807-134133	99		analysis_nastic	50	synthetic_20220806-082412_NASTIC_20220807-131146	0.027									13	3	0.00296553	0.0223055	0.0842619	analysis_voronoi	10	synthetic_20220806-082229_voronoi_20220807-082009
			analysis_nasticmsdscreening	20	synthetic_20220806-082258_NASTIC_20220807-134137	102		analysis_nastic	50	synthetic_20220806-082415_NASTIC_20220807-131201	0.0256									14	4	0.00399041	0.0147414	0.0685007	analysis_voronoi	10	synthetic_20220806-082229_voronoi_20220807-082009
			analysis_nasticmsdscreening	20	synthetic_20220806-082300_NASTIC_20220807-134141	104		analysis_nastic	50	synthetic_20220806-082418_NASTIC_20220807-131216	0.021									15	4	0.00385228	0.0153573	0.069917	analysis_voronoi	10	synthetic_20220806-082229_voronoi_20220807-082009
			analysis_nasticmsdscreening	30	synthetic_20220806-082302_NASTIC_20220807-134146	97		analysis_nastic	60	synthetic_20220806-082421_NASTIC_20220807-131234	0.0178333									16	11	0.00282553	0.0224977	0.0846241	analysis_voronoi	10	synthetic_20220806-082229_voronoi_20220807-082009
			analysis_nasticmsdscreening	30	synthetic_20220806-082305_NASTIC_20220807-134152	108		analysis_nastic	60	synthetic_20220806-082424_NASTIC_20220807-131252	0.0365									17	9	0.00342281	0.0314956	0.100127	analysis_voronoi	10	synthetic_20220806-082229_voronoi_20220807-082009
			analysis_nasticmsdscreening	30	synthetic_20220806-082307_NASTIC_20220807-134157	93		analysis_nastic	60	synthetic_20220806-082427_NASTIC_20220807-131309	0.0355									18	4	0.00217649	0.0119336	0.0616326	analysis_voronoi	10	synthetic_20220806-082229_voronoi_20220807-082009
			analysis_nasticmsdscreening	30	synthetic_20220806-082309_NASTIC_20220807-134203	104		analysis_nastic	60	synthetic_20220806-082430_NASTIC_20220807-131327	0.0288333									19	7	0.00335124	0.0187078	0.0771678	analysis_voronoi	10	synthetic_20220806-082229_voronoi_20220807-082009
			analysis_nasticmsdscreening	30	synthetic_20220806-082311_NASTIC_20220807-134208	107		analysis_nastic	60	synthetic_20220806-082433_NASTIC_20220807-131345	0.0383333									20	3	0.00377197	0.0165482	0.0725772	analysis_voronoi	10	synthetic_20220806-082229_voronoi_20220807-082009
			analysis_nasticmsdscreening	30	synthetic_20220806-082314_NASTIC_20220807-134214	111		analysis_nastic	60	synthetic_20220806-082436_NASTIC_20220807-131403	0.0361667									21	5	0.00274962	0.017098	0.073773	analysis_voronoi	10	synthetic_20220806-082229_voronoi_20220807-082009
			analysis_nasticmsdscreening	30	synthetic_20220806-082316_NASTIC_20220807-134219	108		analysis_nastic	60	synthetic_20220806-082439_NASTIC_20220807-131421	0.0313333									22	5	0.00295823	0.0158467	0.0710222	analysis_voronoi	10	synthetic_20220806-082229_voronoi_20220807-082009
			analysis_nasticmsdscreening	30	synthetic_20220806-082319_NASTIC_20220807-134225	113		analysis_nastic	60	synthetic_20220806-082442_NASTIC_20220807-131440	0.0308333									23	5	0.00301015	0.0220217	0.0837241	analysis_voronoi	10	synthetic_20220806-082229_voronoi_20220807-082009
			analysis_nasticmsdscreening	30	synthetic_20220806-082321_NASTIC_20220807-134230	98		analysis_nastic	60	synthetic_20220806-082445_NASTIC_20220807-131457	0.0313333									24	3	0.00268067	0.014321	0.0675168	analysis_voronoi	10	synthetic_20220806-082229_voronoi_20220807-082009
			analysis_nasticmsdscreening	30	synthetic_20220806-082323_NASTIC_20220807-134236	101		analysis_nastic	60	synthetic_20220806-082448_NASTIC_20220807-131515	0.0333333									25	14	0.00321182	0.0350448	0.105618	analysis_voronoi	10	synthetic_20220806-082229_voronoi_20220807-082009
			analysis_nasticmsdscreening	40	synthetic_20220806-082326_NASTIC_20220807-134243	105		analysis_nastic	70	synthetic_20220806-082451_NASTIC_20220807-131536	0.0501429									26	3	0.00244415	0.0102512	0.057123	analysis_voronoi	10	synthetic_20220806-082229_voronoi_20220807-082009
			analysis_nasticmsdscreening	40	synthetic_20220806-082328_NASTIC_20220807-134250	104		analysis_nastic	70	synthetic_20220806-082454_NASTIC_20220807-131557	0.0392857									27	4	0.00489938	0.0652437	0.14411	analysis_voronoi	10	synthetic_20220806-082229_voronoi_20220807-082009
			analysis_nasticmsdscreening	40	synthetic_20220806-082331_NASTIC_20220807-134257	102		analysis_nastic	70	synthetic_20220806-082457_NASTIC_20220807-131619	0.0487143									28	3	0.00255725	0.0157385	0.0707794	analysis_voronoi	10	synthetic_20220806-082229_voronoi_20220807-082009
			analysis_nasticmsdscreening	40	synthetic_20220806-082333_NASTIC_20220807-134304	101		analysis_nastic	70	synthetic_20220806-082500_NASTIC_20220807-131642	0.0392857									29	6	0.00264361	0.0198157	0.07942	analysis_voronoi	10	synthetic_20220806-082229_voronoi_20220807-082009
			analysis_nasticmsdscreening	40	synthetic_20220806-082336_NASTIC_20220807-134311	105		analysis_nastic	70	synthetic_20220806-082504_NASTIC_20220807-131703	0.0445714									30	6	0.00359474	0.0278587	0.0941685	analysis_voronoi	10	synthetic_20220806-082229_voronoi_20220807-082009
			analysis_nasticmsdscreening	40	synthetic_20220806-082338_NASTIC_20220807-134318	115		analysis_nastic	70	synthetic_20220806-082507_NASTIC_20220807-131724	0.0477143									31	3	0.00278842	0.013829	0.0663468	analysis_voronoi	10	synthetic_20220806-082229_voronoi_20220807-082009
			analysis_nasticmsdscreening	40	synthetic_20220806-082341_NASTIC_20220807-134326	103		analysis_nastic	70	synthetic_20220806-082510_NASTIC_20220807-131745	0.0424286									32	3	0.00520666	0.0153304	0.0698558	analysis_voronoi	10	synthetic_20220806-082229_voronoi_20220807-082009
			analysis_nasticmsdscreening	40	synthetic_20220806-082344_NASTIC_20220807-134333	102		analysis_nastic	70	synthetic_20220806-082513_NASTIC_20220807-131806	0.0421429									33	4	0.00439447	0.13922	0.210512	analysis_voronoi	10	synthetic_20220806-082229_voronoi_20220807-082009
			analysis_nasticmsdscreening	40	synthetic_20220806-082346_NASTIC_20220807-134340	106		analysis_nastic	70	synthetic_20220806-082517_NASTIC_20220807-131827	0.0474286									34	3	0.00359549	0.00820684	0.0511108	analysis_voronoi	10	synthetic_20220806-082229_voronoi_20220807-082009
			analysis_nasticmsdscreening	40	synthetic_20220806-082349_NASTIC_20220807-134347	108		analysis_nastic	70	synthetic_20220806-082520_NASTIC_20220807-131849	0.0441429									35	4	0.00306564	0.0156818	0.0706518	analysis_voronoi	10	synthetic_20220806-082229_voronoi_20220807-082009
			analysis_nasticmsdscreening	50	synthetic_20220806-082352_NASTIC_20220807-134356	100		analysis_nastic	80	synthetic_20220806-082523_NASTIC_20220807-131914	0.0515									36	10	0.00384167	0.0335431	0.10333	analysis_voronoi	10	synthetic_20220806-082229_voronoi_20220807-082009
			analysis_nasticmsdscreening	50	synthetic_20220806-082355_NASTIC_20220807-134405	103		analysis_nastic	80	synthetic_20220806-082526_NASTIC_20220807-131939	0.04975									1	6	0.0026621	0.0291898	0.096392	analysis_voronoi	10	synthetic_20220806-082231_voronoi_20220807-082013
			analysis_nasticmsdscreening	50	synthetic_20220806-082358_NASTIC_20220807-134414	111		analysis_nastic	80	synthetic_20220806-082530_NASTIC_20220807-132006	0.05									2	5	0.00254598	0.011706	0.0610422	analysis_voronoi	10	synthetic_20220806-082231_voronoi_20220807-082013
			analysis_nasticmsdscreening	50	synthetic_20220806-082400_NASTIC_20220807-134423	105		analysis_nastic	80	synthetic_20220806-082533_NASTIC_20220807-132030	0.046625									3	3	0.00291502	0.0103917	0.0575133	analysis_voronoi	10	synthetic_20220806-082231_voronoi_20220807-082013
			analysis_nasticmsdscreening	50	synthetic_20220806-082403_NASTIC_20220807-134432	99		analysis_nastic	80	synthetic_20220806-082537_NASTIC_20220807-132057	0.05425									4	3	0.00371077	0.0145715	0.0681047	analysis_voronoi	10	synthetic_20220806-082231_voronoi_20220807-082013
			analysis_nasticmsdscreening	50	synthetic_20220806-082406_NASTIC_20220807-134441	113		analysis_nastic	80	synthetic_20220806-082540_NASTIC_20220807-132123	0.04475									5	16	0.0031884	0.0726359	0.152055	analysis_voronoi	10	synthetic_20220806-082231_voronoi_20220807-082013
			analysis_nasticmsdscreening	50	synthetic_20220806-082409_NASTIC_20220807-134450	98		analysis_nastic	80	synthetic_20220806-082544_NASTIC_20220807-132149	0.051625									6	14	0.00305924	0.0303532	0.0982941	analysis_voronoi	10	synthetic_20220806-082231_voronoi_20220807-082013
			analysis_nasticmsdscreening	50	synthetic_20220806-082412_NASTIC_20220807-134459	97		analysis_nastic	80	synthetic_20220806-082547_NASTIC_20220807-132215	0.05925									7	3	0.00287174	0.00772316	0.0495818	analysis_voronoi	10	synthetic_20220806-082231_voronoi_20220807-082013
			analysis_nasticmsdscreening	50	synthetic_20220806-082415_NASTIC_20220807-134507	103		analysis_nastic	80	synthetic_20220806-082551_NASTIC_20220807-132241	0.057									8	6	0.00342662	0.0561334	0.133671	analysis_voronoi	10	synthetic_20220806-082231_voronoi_20220807-082013
			analysis_nasticmsdscreening	50	synthetic_20220806-082418_NASTIC_20220807-134516	109		analysis_nastic	80	synthetic_20220806-082554_NASTIC_20220807-132306	0.054875									9	5	0.00298465	0.0151626	0.0694724	analysis_voronoi	10	synthetic_20220806-082231_voronoi_20220807-082013
			analysis_nasticmsdscreening	60	synthetic_20220806-082421_NASTIC_20220807-134527	102		analysis_nastic	90	synthetic_20220806-082557_NASTIC_20220807-132337	0.0613333									10	9	0.00367531	0.0454014	0.120215	analysis_voronoi	10	synthetic_20220806-082231_voronoi_20220807-082013
			analysis_nasticmsdscreening	60	synthetic_20220806-082424_NASTIC_20220807-134538	120		analysis_nastic	90	synthetic_20220806-082601_NASTIC_20220807-132406	0.0716667									11	4	0.0031954	0.0145154	0.0679735	analysis_voronoi	10	synthetic_20220806-082231_voronoi_20220807-082013
			analysis_nasticmsdscreening	60	synthetic_20220806-082427_NASTIC_20220807-134549	102		analysis_nastic	90	synthetic_20220806-082605_NASTIC_20220807-132437	0.053									12	5	0.00290567	0.018818	0.0773947	analysis_voronoi	10	synthetic_20220806-082231_voronoi_20220807-082013
			analysis_nasticmsdscreening	60	synthetic_20220806-082430_NASTIC_20220807-134600	93		analysis_nastic	90	synthetic_20220806-082609_NASTIC_20220807-132507	0.0712222									13	27	0.00367335	0.12071	0.196018	analysis_voronoi	10	synthetic_20220806-082231_voronoi_20220807-082013
			analysis_nasticmsdscreening	60	synthetic_20220806-082433_NASTIC_20220807-134611	108		analysis_nastic	90	synthetic_20220806-082612_NASTIC_20220807-132537	0.0638889									14	4	0.00301281	0.0161432	0.0716837	analysis_voronoi	10	synthetic_20220806-082231_voronoi_20220807-082013
			analysis_nasticmsdscreening	60	synthetic_20220806-082436_NASTIC_20220807-134622	107		analysis_nastic	90	synthetic_20220806-082616_NASTIC_20220807-132608	0.0666667									15	5	0.00359013	0.0239452	0.0873041	analysis_voronoi	10	synthetic_20220806-082231_voronoi_20220807-082013
			analysis_nasticmsdscreening	60	synthetic_20220806-082439_NASTIC_20220807-134633	103		analysis_nastic	90	synthetic_20220806-082619_NASTIC_20220807-132819	0.0658889									16	6	0.0033699	0.0268319	0.0924168	analysis_voronoi	10	synthetic_20220806-082231_voronoi_20220807-082013
			analysis_nasticmsdscreening	60	synthetic_20220806-082442_NASTIC_20220807-134644	116		analysis_nastic	90	synthetic_20220806-082623_NASTIC_20220807-132849	0.06									17	3	0.00304234	0.0056622	0.0424539	analysis_voronoi	10	synthetic_20220806-082231_voronoi_20220807-082013
			analysis_nasticmsdscreening	60	synthetic_20220806-082445_NASTIC_20220807-134655	103		analysis_nastic	90	synthetic_20220806-082627_NASTIC_20220807-132919	0.0602222									18	4	0.00367512	0.013708	0.0660559	analysis_voronoi	10	synthetic_20220806-082231_voronoi_20220807-082013
			analysis_nasticmsdscreening	60	synthetic_20220806-082448_NASTIC_20220807-134706	103		analysis_nastic	90	synthetic_20220806-082630_NASTIC_20220807-132949	0.0581111									19	4	0.0033381	0.0182471	0.0762119	analysis_voronoi	10	synthetic_20220806-082231_voronoi_20220807-082013
			analysis_nasticmsdscreening	70	synthetic_20220806-082451_NASTIC_20220807-134719	104		analysis_nasticmsdscreening	10	synthetic_20220806-082223_NASTIC_20220807-133414	0									20	3	0.00298982	0.0165461	0.0725726	analysis_voronoi	10	synthetic_20220806-082231_voronoi_20220807-082013
			analysis_nasticmsdscreening	70	synthetic_20220806-082454_NASTIC_20220807-134732	110		analysis_nasticmsdscreening	10	synthetic_20220806-082225_NASTIC_20220807-133417	0									21	5	0.00351531	0.0172872	0.0741801	analysis_voronoi	10	synthetic_20220806-082231_voronoi_20220807-082013
			analysis_nasticmsdscreening	70	synthetic_20220806-082457_NASTIC_20220807-134745	111		analysis_nasticmsdscreening	10	synthetic_20220806-082227_NASTIC_20220807-133420	0.001									22	3	0.00402957	0.0126399	0.0634303	analysis_voronoi	10	synthetic_20220806-082231_voronoi_20220807-082013
			analysis_nasticmsdscreening	70	synthetic_20220806-082500_NASTIC_20220807-134759	129		analysis_nasticmsdscreening	10	synthetic_20220806-082229_NASTIC_20220807-133423	0									23	4	0.0037115	0.0206438	0.0810626	analysis_voronoi	10	synthetic_20220806-082231_voronoi_20220807-082013
			analysis_nasticmsdscreening	70	synthetic_20220806-082504_NASTIC_20220807-134813	101		analysis_nasticmsdscreening	10	synthetic_20220806-082231_NASTIC_20220807-133426	0									24	5	0.00339848	0.0201241	0.0800356	analysis_voronoi	10	synthetic_20220806-082231_voronoi_20220807-082013
			analysis_nasticmsdscreening	70	synthetic_20220806-082507_NASTIC_20220807-134826	108		analysis_nasticmsdscreening	10	synthetic_20220806-082232_NASTIC_20220807-133429	0									25	3	0.0033136	0.013293	0.0650485	analysis_voronoi	10	synthetic_20220806-082231_voronoi_20220807-082013
			analysis_nasticmsdscreening	70	synthetic_20220806-082510_NASTIC_20220807-134840	106		analysis_nasticmsdscreening	10	synthetic_20220806-082234_NASTIC_20220807-133432	0									26	3	0.00391717	0.011453	0.0603789	analysis_voronoi	10	synthetic_20220806-082231_voronoi_20220807-082013
			analysis_nasticmsdscreening	70	synthetic_20220806-082513_NASTIC_20220807-134854	109		analysis_nasticmsdscreening	10	synthetic_20220806-082236_NASTIC_20220807-133435	0									27	4	0.00318109	0.0175976	0.0748432	analysis_voronoi	10	synthetic_20220806-082231_voronoi_20220807-082013
			analysis_nasticmsdscreening	70	synthetic_20220806-082517_NASTIC_20220807-134907	109		analysis_nasticmsdscreening	10	synthetic_20220806-082238_NASTIC_20220807-133438	0									28	5	0.00329185	0.0230653	0.0856849	analysis_voronoi	10	synthetic_20220806-082231_voronoi_20220807-082013
			analysis_nasticmsdscreening	70	synthetic_20220806-082520_NASTIC_20220807-134921	106		analysis_nasticmsdscreening	10	synthetic_20220806-082240_NASTIC_20220807-133441	0									29	3	0.00305954	0.0141008	0.0669956	analysis_voronoi	10	synthetic_20220806-082231_voronoi_20220807-082013
			analysis_nasticmsdscreening	80	synthetic_20220806-082523_NASTIC_20220807-134937	106		analysis_nasticmsdscreening	100	synthetic_20220806-082634_NASTIC_20220807-133505	0.0074									30	4	0.00339273	0.018519	0.0767774	analysis_voronoi	10	synthetic_20220806-082231_voronoi_20220807-082013
			analysis_nasticmsdscreening	80	synthetic_20220806-082526_NASTIC_20220807-134954	106		analysis_nasticmsdscreening	100	synthetic_20220806-082638_NASTIC_20220807-133532	0.0058									31	5	0.00340784	0.0210418	0.0818402	analysis_voronoi	10	synthetic_20220806-082231_voronoi_20220807-082013
			analysis_nasticmsdscreening	80	synthetic_20220806-082530_NASTIC_20220807-135011	111		analysis_nasticmsdscreening	100	synthetic_20220806-082642_NASTIC_20220807-133559	0.0045									32	3	0.00340583	0.012183	0.0622733	analysis_voronoi	10	synthetic_20220806-082231_voronoi_20220807-082013
			analysis_nasticmsdscreening	80	synthetic_20220806-082533_NASTIC_20220807-135027	106		analysis_nasticmsdscreening	100	synthetic_20220806-082646_NASTIC_20220807-133841	0.004									33	3	0.00380631	0.0205226	0.0808242	analysis_voronoi	10	synthetic_20220806-082231_voronoi_20220807-082013
			analysis_nasticmsdscreening	80	synthetic_20220806-082537_NASTIC_20220807-135043	117		analysis_nasticmsdscreening	100	synthetic_20220806-082650_NASTIC_20220807-133905	0.0057									34	4	0.00267321	0.00803397	0.0505697	analysis_voronoi	10	synthetic_20220806-082231_voronoi_20220807-082013
			analysis_nasticmsdscreening	80	synthetic_20220806-082540_NASTIC_20220807-135100	105		analysis_nasticmsdscreening	100	synthetic_20220806-082654_NASTIC_20220807-133929	0.0076									35	10	0.00294383	0.0298094	0.0974096	analysis_voronoi	10	synthetic_20220806-082231_voronoi_20220807-082013
			analysis_nasticmsdscreening	80	synthetic_20220806-082544_NASTIC_20220807-135116	103		analysis_nasticmsdscreening	100	synthetic_20220806-082659_NASTIC_20220807-133952	0.0068									36	4	0.00309054	0.0104769	0.0577486	analysis_voronoi	10	synthetic_20220806-082231_voronoi_20220807-082013
			analysis_nasticmsdscreening	80	synthetic_20220806-082547_NASTIC_20220807-135133	101		analysis_nasticmsdscreening	100	synthetic_20220806-082702_NASTIC_20220807-134016	0.0056									37	3	0.00392032	0.0297258	0.097273	analysis_voronoi	10	synthetic_20220806-082231_voronoi_20220807-082013
			analysis_nasticmsdscreening	80	synthetic_20220806-082551_NASTIC_20220807-135149	108		analysis_nasticmsdscreening	100	synthetic_20220806-082706_NASTIC_20220807-134038	0.0067									38	3	0.00240141	0.0111628	0.0596091	analysis_voronoi	10	synthetic_20220806-082231_voronoi_20220807-082013
			analysis_nasticmsdscreening	80	synthetic_20220806-082554_NASTIC_20220807-135205	102		analysis_nasticmsdscreening	100	synthetic_20220806-082710_NASTIC_20220807-134100	0.0053									39	5	0.0029161	0.0201967	0.0801798	analysis_voronoi	10	synthetic_20220806-082231_voronoi_20220807-082013
			analysis_nasticmsdscreening	90	synthetic_20220806-082557_NASTIC_20220807-135225	126		analysis_nasticmsdscreening	20	synthetic_20220806-082242_NASTIC_20220807-134105	0.0005									40	8	0.00356364	0.0414315	0.114839	analysis_voronoi	10	synthetic_20220806-082231_voronoi_20220807-082013
			analysis_nasticmsdscreening	90	synthetic_20220806-082601_NASTIC_20220807-135244	106		analysis_nasticmsdscreening	20	synthetic_20220806-082244_NASTIC_20220807-134109	0									41	13	0.00363864	0.0450683	0.119773	analysis_voronoi	10	synthetic_20220806-082231_voronoi_20220807-082013
			analysis_nasticmsdscreening	90	synthetic_20220806-082605_NASTIC_20220807-135304	120		analysis_nasticmsdscreening	20	synthetic_20220806-082246_NASTIC_20220807-134113	0.0025									42	3	0.00306849	0.0105687	0.058001	analysis_voronoi	10	synthetic_20220806-082231_voronoi_20220807-082013
			analysis_nasticmsdscreening	90	synthetic_20220806-082609_NASTIC_20220807-135323	116		analysis_nasticmsdscreening	20	synthetic_20220806-082248_NASTIC_20220807-134117	0.001									43	4	0.00251499	0.0158739	0.0710831	analysis_voronoi	10	synthetic_20220806-082231_voronoi_20220807-082013
			analysis_nasticmsdscreening	90	synthetic_20220806-082612_NASTIC_20220807-135343	121		analysis_nasticmsdscreening	20	synthetic_20220806-082250_NASTIC_20220807-134121	0.001									44	4	0.00342615	0.0158523	0.0710349	analysis_voronoi	10	synthetic_20220806-082231_voronoi_20220807-082013
			analysis_nasticmsdscreening	90	synthetic_20220806-082616_NASTIC_20220807-135403	113		analysis_nasticmsdscreening	20	synthetic_20220806-082252_NASTIC_20220807-134125	0.001									45	12	0.0041038	0.0420109	0.115639	analysis_voronoi	10	synthetic_20220806-082231_voronoi_20220807-082013
			analysis_nasticmsdscreening	90	synthetic_20220806-082619_NASTIC_20220807-135424	114		analysis_nasticmsdscreening	20	synthetic_20220806-082254_NASTIC_20220807-134129	0.0005									46	4	0.00322548	0.015782	0.0708772	analysis_voronoi	10	synthetic_20220806-082231_voronoi_20220807-082013
			analysis_nasticmsdscreening	90	synthetic_20220806-082623_NASTIC_20220807-135444	107		analysis_nasticmsdscreening	20	synthetic_20220806-082256_NASTIC_20220807-134133	0.0005									1	24	0.00371588	0.0564264	0.134019	analysis_voronoi	10	synthetic_20220806-082232_voronoi_20220807-082017
			analysis_nasticmsdscreening	90	synthetic_20220806-082627_NASTIC_20220807-135504	117		analysis_nasticmsdscreening	20	synthetic_20220806-082258_NASTIC_20220807-134137	0									2	4	0.00293979	0.0105839	0.0580427	analysis_voronoi	10	synthetic_20220806-082232_voronoi_20220807-082017
			analysis_nasticmsdscreening	90	synthetic_20220806-082630_NASTIC_20220807-135523	110		analysis_nasticmsdscreening	20	synthetic_20220806-082300_NASTIC_20220807-134141	0.002									3	4	0.003998	0.0179028	0.0754893	analysis_voronoi	10	synthetic_20220806-082232_voronoi_20220807-082017
			analysis_nasticmsdscreening	100	synthetic_20220806-082634_NASTIC_20220807-133505	114		analysis_nasticmsdscreening	30	synthetic_20220806-082302_NASTIC_20220807-134146	0.00133333									4	4	0.00352123	0.0246919	0.0886548	analysis_voronoi	10	synthetic_20220806-082232_voronoi_20220807-082017
			analysis_nasticmsdscreening	100	synthetic_20220806-082638_NASTIC_20220807-133532	120		analysis_nasticmsdscreening	30	synthetic_20220806-082305_NASTIC_20220807-134152	0.00233333									5	5	0.0028527	0.0200551	0.0798983	analysis_voronoi	10	synthetic_20220806-082232_voronoi_20220807-082017
			analysis_nasticmsdscreening	100	synthetic_20220806-082642_NASTIC_20220807-133559	111		analysis_nasticmsdscreening	30	synthetic_20220806-082307_NASTIC_20220807-134157	0.000666667									6	4	0.00327871	0.0153907	0.0699928	analysis_voronoi	10	synthetic_20220806-082232_voronoi_20220807-082017
			analysis_nasticmsdscreening	100	synthetic_20220806-082646_NASTIC_20220807-133841	114		analysis_nasticmsdscreening	30	synthetic_20220806-082309_NASTIC_20220807-134203	0.000666667									7	3	0.00388616	0.0233353	0.086185	analysis_voronoi	10	synthetic_20220806-082232_voronoi_20220807-082017
			analysis_nasticmsdscreening	100	synthetic_20220806-082650_NASTIC_20220807-133905	111		analysis_nasticmsdscreening	30	synthetic_20220806-082311_NASTIC_20220807-134208	0.001									8	8	0.00355032	0.0334082	0.103122	analysis_voronoi	10	synthetic_20220806-082232_voronoi_20220807-082017
			analysis_nasticmsdscreening	100	synthetic_20220806-082654_NASTIC_20220807-133929	129		analysis_nasticmsdscreening	30	synthetic_20220806-082314_NASTIC_20220807-134214	0.00133333									9	4	0.0030031	0.0184622	0.0766596	analysis_voronoi	10	synthetic_20220806-082232_voronoi_20220807-082017
			analysis_nasticmsdscreening	100	synthetic_20220806-082659_NASTIC_20220807-133952	119		analysis_nasticmsdscreening	30	synthetic_20220806-082316_NASTIC_20220807-134219	0.001									10	10	0.00324883	0.0215283	0.0827809	analysis_voronoi	10	synthetic_20220806-082232_voronoi_20220807-082017
			analysis_nasticmsdscreening	100	synthetic_20220806-082702_NASTIC_20220807-134016	116		analysis_nasticmsdscreening	30	synthetic_20220806-082319_NASTIC_20220807-134225	0									11	4	0.00244859	0.0125771	0.0632725	analysis_voronoi	10	synthetic_20220806-082232_voronoi_20220807-082017
			analysis_nasticmsdscreening	100	synthetic_20220806-082706_NASTIC_20220807-134038	112		analysis_nasticmsdscreening	30	synthetic_20220806-082321_NASTIC_20220807-134230	0.000666667									12	5	0.00292828	0.0171774	0.073944	analysis_voronoi	10	synthetic_20220806-082232_voronoi_20220807-082017
			analysis_nasticmsdscreening	100	synthetic_20220806-082710_NASTIC_20220807-134100	107		analysis_nasticmsdscreening	30	synthetic_20220806-082323_NASTIC_20220807-134236	0.001									13	4	0.0032368	0.0182524	0.0762228	analysis_voronoi	10	synthetic_20220806-082232_voronoi_20220807-082017
			analysis_voronoi	0	synthetic_20220806-082209_voronoi_20220807-081938	25		analysis_nasticmsdscreening	40	synthetic_20220806-082326_NASTIC_20220807-134243	0.00175									14	14	0.00334233	0.0812809	0.160849	analysis_voronoi	10	synthetic_20220806-082232_voronoi_20220807-082017
			analysis_voronoi	0	synthetic_20220806-082211_voronoi_20220807-081940	23		analysis_nasticmsdscreening	40	synthetic_20220806-082328_NASTIC_20220807-134250	0.001									15	4	0.00286708	0.0167931	0.0731124	analysis_voronoi	10	synthetic_20220806-082232_voronoi_20220807-082017
			analysis_voronoi	0	synthetic_20220806-082212_voronoi_20220807-081941	23		analysis_nasticmsdscreening	40	synthetic_20220806-082331_NASTIC_20220807-134257	0.00075									16	10	0.00287902	0.0234639	0.0864222	analysis_voronoi	10	synthetic_20220806-082232_voronoi_20220807-082017
			analysis_voronoi	0	synthetic_20220806-082213_voronoi_20220807-081943	29		analysis_nasticmsdscreening	40	synthetic_20220806-082333_NASTIC_20220807-134304	0.0015									17	3	0.00300677	0.0101289	0.0567813	analysis_voronoi	10	synthetic_20220806-082232_voronoi_20220807-082017
			analysis_voronoi	0	synthetic_20220806-082215_voronoi_20220807-081945	23		analysis_nasticmsdscreening	40	synthetic_20220806-082336_NASTIC_20220807-134311	0.001									18	3	0.00415118	0.0120672	0.0619767	analysis_voronoi	10	synthetic_20220806-082232_voronoi_20220807-082017
			analysis_voronoi	0	synthetic_20220806-082216_voronoi_20220807-081947	21		analysis_nasticmsdscreening	40	synthetic_20220806-082338_NASTIC_20220807-134318	0.003									19	4	0.00402955	0.0145662	0.0680924	analysis_voronoi	10	synthetic_20220806-082232_voronoi_20220807-082017
			analysis_voronoi	0	synthetic_20220806-082218_voronoi_20220807-081949	26		analysis_nasticmsdscreening	40	synthetic_20220806-082341_NASTIC_20220807-134326	0.0015									20	4	0.00248302	0.0159012	0.0711444	analysis_voronoi	10	synthetic_20220806-082232_voronoi_20220807-082017
			analysis_voronoi	0	synthetic_20220806-082219_voronoi_20220807-081950	16		analysis_nasticmsdscreening	40	synthetic_20220806-082344_NASTIC_20220807-134333	0.001									21	4	0.00300908	0.0112243	0.0597729	analysis_voronoi	10	synthetic_20220806-082232_voronoi_20220807-082017
			analysis_voronoi	0	synthetic_20220806-082221_voronoi_20220807-081952	26		analysis_nasticmsdscreening	40	synthetic_20220806-082346_NASTIC_20220807-134340	0.002									22	14	0.00301658	0.0390531	0.111494	analysis_voronoi	10	synthetic_20220806-082232_voronoi_20220807-082017
			analysis_voronoi	0	synthetic_20220806-082222_voronoi_20220807-081954	29		analysis_nasticmsdscreening	40	synthetic_20220806-082349_NASTIC_20220807-134347	0									23	3	0.00288305	0.00748433	0.0488092	analysis_voronoi	10	synthetic_20220806-082232_voronoi_20220807-082017
			analysis_voronoi	10	synthetic_20220806-082223_voronoi_20220807-081957	50		analysis_nasticmsdscreening	50	synthetic_20220806-082352_NASTIC_20220807-134356	0.0016									24	10	0.00341019	0.0402961	0.113255	analysis_voronoi	10	synthetic_20220806-082232_voronoi_20220807-082017
			analysis_voronoi	10	synthetic_20220806-082225_voronoi_20220807-082001	42		analysis_nasticmsdscreening	50	synthetic_20220806-082355_NASTIC_20220807-134405	0.002									25	4	0.0024261	0.0123096	0.062596	analysis_voronoi	10	synthetic_20220806-082232_voronoi_20220807-082017
			analysis_voronoi	10	synthetic_20220806-082227_voronoi_20220807-082005	41		analysis_nasticmsdscreening	50	synthetic_20220806-082358_NASTIC_20220807-134414	0.0026									26	4	0.0032162	0.0197798	0.079348	analysis_voronoi	10	synthetic_20220806-082232_voronoi_20220807-082017
			analysis_voronoi	10	synthetic_20220806-082229_voronoi_20220807-082009	36		analysis_nasticmsdscreening	50	synthetic_20220806-082400_NASTIC_20220807-134423	0.0006									27	31	0.00333005	0.0716039	0.150971	analysis_voronoi	10	synthetic_20220806-082232_voronoi_20220807-082017
			analysis_voronoi	10	synthetic_20220806-082231_voronoi_20220807-082013	46		analysis_nasticmsdscreening	50	synthetic_20220806-082403_NASTIC_20220807-134432	0.0018									28	6	0.00320105	0.0161392	0.0716748	analysis_voronoi	10	synthetic_20220806-082232_voronoi_20220807-082017
			analysis_voronoi	10	synthetic_20220806-082232_voronoi_20220807-082017	45		analysis_nasticmsdscreening	50	synthetic_20220806-082406_NASTIC_20220807-134441	0.0008									29	4	0.00321186	0.0264196	0.091704	analysis_voronoi	10	synthetic_20220806-082232_voronoi_20220807-082017
			analysis_voronoi	10	synthetic_20220806-082234_voronoi_20220807-082021	44		analysis_nasticmsdscreening	50	synthetic_20220806-082409_NASTIC_20220807-134450	0.0016									30	5	0.00356191	0.0419433	0.115546	analysis_voronoi	10	synthetic_20220806-082232_voronoi_20220807-082017
			analysis_voronoi	10	synthetic_20220806-082236_voronoi_20220807-082024	43		analysis_nasticmsdscreening	50	synthetic_20220806-082412_NASTIC_20220807-134459	0.0022									31	11	0.00328058	0.0255526	0.0901867	analysis_voronoi	10	synthetic_20220806-082232_voronoi_20220807-082017
			analysis_voronoi	10	synthetic_20220806-082238_voronoi_20220807-082027	42		analysis_nasticmsdscreening	50	synthetic_20220806-082415_NASTIC_20220807-134507	0.0016									32	3	0.00375603	0.016482	0.072432	analysis_voronoi	10	synthetic_20220806-082232_voronoi_20220807-082017
			analysis_voronoi	10	synthetic_20220806-082240_voronoi_20220807-082030	50		analysis_nasticmsdscreening	50	synthetic_20220806-082418_NASTIC_20220807-134516	0.001									33	3	0.00329329	0.0166985	0.0729061	analysis_voronoi	10	synthetic_20220806-082232_voronoi_20220807-082017
			analysis_voronoi	20	synthetic_20220806-082242_voronoi_20220807-082645	56		analysis_nasticmsdscreening	60	synthetic_20220806-082421_NASTIC_20220807-134527	0.00116667									34	3	0.00312217	0.0107324	0.0584484	analysis_voronoi	10	synthetic_20220806-082232_voronoi_20220807-082017
			analysis_voronoi	20	synthetic_20220806-082244_voronoi_20220807-082650	54		analysis_nasticmsdscreening	60	synthetic_20220806-082424_NASTIC_20220807-134538	0.0035									35	12	0.00385025	0.0538439	0.130916	analysis_voronoi	10	synthetic_20220806-082232_voronoi_20220807-082017
			analysis_voronoi	20	synthetic_20220806-082246_voronoi_20220807-082654	49		analysis_nasticmsdscreening	60	synthetic_20220806-082427_NASTIC_20220807-134549	0.00216667									36	25	0.00326278	0.0493586	0.125345	analysis_voronoi	10	synthetic_20220806-082232_voronoi_20220807-082017
			analysis_voronoi	20	synthetic_20220806-082248_voronoi_20220807-082659	57		analysis_nasticmsdscreening	60	synthetic_20220806-082430_NASTIC_20220807-134600	0.00166667									37	4	0.00453334	0.052151	0.128842	analysis_voronoi	10	synthetic_20220806-082232_voronoi_20220807-082017
			analysis_voronoi	20	synthetic_20220806-082250_voronoi_20220807-082704	60		analysis_nasticmsdscreening	60	synthetic_20220806-082433_NASTIC_20220807-134611	0.00266667									38	5	0.00251869	0.0149637	0.0690152	analysis_voronoi	10	synthetic_20220806-082232_voronoi_20220807-082017
			analysis_voronoi	20	synthetic_20220806-082252_voronoi_20220807-082708	60		analysis_nasticmsdscreening	60	synthetic_20220806-082436_NASTIC_20220807-134622	0.00133333									39	3	0.00379344	0.0209136	0.0815904	analysis_voronoi	10	synthetic_20220806-082232_voronoi_20220807-082017
			analysis_voronoi	20	synthetic_20220806-082254_voronoi_20220807-082713	45		analysis_nasticmsdscreening	60	synthetic_20220806-082439_NASTIC_20220807-134633	0.0025									40	3	0.00359136	0.00903651	0.0536322	analysis_voronoi	10	synthetic_20220806-082232_voronoi_20220807-082017
			analysis_voronoi	20	synthetic_20220806-082256_voronoi_20220807-082717	52		analysis_nasticmsdscreening	60	synthetic_20220806-082442_NASTIC_20220807-134644	0.001									41	3	0.00432568	0.117238	0.193179	analysis_voronoi	10	synthetic_20220806-082232_voronoi_20220807-082017
			analysis_voronoi	20	synthetic_20220806-082258_voronoi_20220807-082723	65		analysis_nasticmsdscreening	60	synthetic_20220806-082445_NASTIC_20220807-134655	0.00266667									42	5	0.00305968	0.0270846	0.0928509	analysis_voronoi	10	synthetic_20220806-082232_voronoi_20220807-082017
			analysis_voronoi	20	synthetic_20220806-082300_voronoi_20220807-082728	53		analysis_nasticmsdscreening	60	synthetic_20220806-082448_NASTIC_20220807-134706	0.00383333									43	11	0.00304168	0.0716514	0.151021	analysis_voronoi	10	synthetic_20220806-082232_voronoi_20220807-082017
			analysis_voronoi	30	synthetic_20220806-082302_voronoi_20220807-082735	70		analysis_nasticmsdscreening	70	synthetic_20220806-082451_NASTIC_20220807-134719	0.00285714									44	3	0.00301691	0.0196328	0.0790526	analysis_voronoi	10	synthetic_20220806-082232_voronoi_20220807-082017
			analysis_voronoi	30	synthetic_20220806-082305_voronoi_20220807-082741	70		analysis_nasticmsdscreening	70	synthetic_20220806-082454_NASTIC_20220807-134732	0.004									45	3	0.00432533	0.01154	0.0606076	analysis_voronoi	10	synthetic_20220806-082232_voronoi_20220807-082017
			analysis_voronoi	30	synthetic_20220806-082307_voronoi_20220807-082748	81		analysis_nasticmsdscreening	70	synthetic_20220806-082457_NASTIC_20220807-134745	0.003									1	3	0.00238598	0.00914944	0.0539663	analysis_voronoi	10	synthetic_20220806-082234_voronoi_20220807-082021
			analysis_voronoi	30	synthetic_20220806-082309_voronoi_20220807-082754	78		analysis_nasticmsdscreening	70	synthetic_20220806-082500_NASTIC_20220807-134759	0.003									2	6	0.00313832	0.016504	0.0724802	analysis_voronoi	10	synthetic_20220806-082234_voronoi_20220807-082021
			analysis_voronoi	30	synthetic_20220806-082311_voronoi_20220807-082801	70		analysis_nasticmsdscreening	70	synthetic_20220806-082504_NASTIC_20220807-134813	0.00142857									3	4	0.00310438	0.0200287	0.0798456	analysis_voronoi	10	synthetic_20220806-082234_voronoi_20220807-082021
			analysis_voronoi	30	synthetic_20220806-082314_voronoi_20220807-082807	70		analysis_nasticmsdscreening	70	synthetic_20220806-082507_NASTIC_20220807-134826	0.003									4	6	0.00355673	0.0247457	0.0887513	analysis_voronoi	10	synthetic_20220806-082234_voronoi_20220807-082021
			analysis_voronoi	30	synthetic_20220806-082316_voronoi_20220807-082814	72		analysis_nasticmsdscreening	70	synthetic_20220806-082510_NASTIC_20220807-134840	0.00342857									5	26	0.00319441	0.0532569	0.130201	analysis_voronoi	10	synthetic_20220806-082234_voronoi_20220807-082021
			analysis_voronoi	30	synthetic_20220806-082319_voronoi_20220807-082820	79		analysis_nasticmsdscreening	70	synthetic_20220806-082513_NASTIC_20220807-134854	0.00357143									6	6	0.00315932	0.0229442	0.0854596	analysis_voronoi	10	synthetic_20220806-082234_voronoi_20220807-082021
			analysis_voronoi	30	synthetic_20220806-082321_voronoi_20220807-082827	70		analysis_nasticmsdscreening	70	synthetic_20220806-082517_NASTIC_20220807-134907	0.00242857									7	4	0.00336003	0.0174474	0.0745229	analysis_voronoi	10	synthetic_20220806-082234_voronoi_20220807-082021
			analysis_voronoi	30	synthetic_20220806-082323_voronoi_20220807-082833	70		analysis_nasticmsdscreening	70	synthetic_20220806-082520_NASTIC_20220807-134921	0.00285714									8	4	0.00362058	0.0164922	0.0724543	analysis_voronoi	10	synthetic_20220806-082234_voronoi_20220807-082021
			analysis_voronoi	40	synthetic_20220806-082326_voronoi_20220807-082841	100		analysis_nasticmsdscreening	80	synthetic_20220806-082523_NASTIC_20220807-134937	0.00475									9	12	0.00299158	0.0320848	0.101059	analysis_voronoi	10	synthetic_20220806-082234_voronoi_20220807-082021
			analysis_voronoi	40	synthetic_20220806-082328_voronoi_20220807-082850	102		analysis_nasticmsdscreening	80	synthetic_20220806-082526_NASTIC_20220807-134954	0.004875									10	10	0.00342754	0.0268822	0.0925033	analysis_voronoi	10	synthetic_20220806-082234_voronoi_20220807-082021
			analysis_voronoi	40	synthetic_20220806-082331_voronoi_20220807-082859	104		analysis_nasticmsdscreening	80	synthetic_20220806-082530_NASTIC_20220807-135011	0.00475									11	4	0.00335303	0.0136223	0.0658491	analysis_voronoi	10	synthetic_20220806-082234_voronoi_20220807-082021
			analysis_voronoi	40	synthetic_20220806-082333_voronoi_20220807-082907	95		analysis_nasticmsdscreening	80	synthetic_20220806-082533_NASTIC_20220807-135027	0.0035									12	3	0.00323816	0.0130934	0.0645581	analysis_voronoi	10	synthetic_20220806-082234_voronoi_20220807-082021
			analysis_voronoi	40	synthetic_20220806-082336_voronoi_20220807-082916	95		analysis_nasticmsdscreening	80	synthetic_20220806-082537_NASTIC_20220807-135043	0.004									13	5	0.00299163	0.0219149	0.0835208	analysis_voronoi	10	synthetic_20220806-082234_voronoi_20220807-082021
			analysis_voronoi	40	synthetic_20220806-082338_voronoi_20220807-082925	93		analysis_nasticmsdscreening	80	synthetic_20220806-082540_NASTIC_20220807-135100	0.004									14	3	0.0029757	0.0149476	0.0689781	analysis_voronoi	10	synthetic_20220806-082234_voronoi_20220807-082021
			analysis_voronoi	40	synthetic_20220806-082341_voronoi_20220807-082934	109		analysis_nasticmsdscreening	80	synthetic_20220806-082544_NASTIC_20220807-135116	0.00425									15	11	0.00352	0.0339627	0.103974	analysis_voronoi	10	synthetic_20220806-082234_voronoi_20220807-082021
			analysis_voronoi	40	synthetic_20220806-082344_voronoi_20220807-082943	96		analysis_nasticmsdscreening	80	synthetic_20220806-082547_NASTIC_20220807-135133	0.004125									16	3	0.00310789	0.00921645	0.0541635	analysis_voronoi	10	synthetic_20220806-082234_voronoi_20220807-082021
			analysis_voronoi	40	synthetic_20220806-082346_voronoi_20220807-082951	98		analysis_nasticmsdscreening	80	synthetic_20220806-082551_NASTIC_20220807-135149	0.00475									17	5	0.00277345	0.0217702	0.0832447	analysis_voronoi	10	synthetic_20220806-082234_voronoi_20220807-082021
			analysis_voronoi	40	synthetic_20220806-082349_voronoi_20220807-083000	105		analysis_nasticmsdscreening	80	synthetic_20220806-082554_NASTIC_20220807-135205	0.002625									18	3	0.00271871	0.016245	0.0719094	analysis_voronoi	10	synthetic_20220806-082234_voronoi_20220807-082021
			analysis_voronoi	50	synthetic_20220806-082352_voronoi_20220807-083011	139		analysis_nasticmsdscreening	90	synthetic_20220806-082557_NASTIC_20220807-135225	0.00377778									19	16	0.00327818	0.0270746	0.0928337	analysis_voronoi	10	synthetic_20220806-082234_voronoi_20220807-082021
			analysis_voronoi	50	synthetic_20220806-082355_voronoi_20220807-083022	142		analysis_nasticmsdscreening	90	synthetic_20220806-082601_NASTIC_20220807-135244	0.00533333									20	5	0.00369378	0.0180113	0.0757178	analysis_voronoi	10	synthetic_20220806-082234_voronoi_20220807-082021
			analysis_voronoi	50	synthetic_20220806-082358_voronoi_20220807-083034	153		analysis_nasticmsdscreening	90	synthetic_20220806-082605_NASTIC_20220807-135304	0.00377778									21	3	0.00427372	0.0192205	0.078218	analysis_voronoi	10	synthetic_20220806-082234_voronoi_20220807-082021
			analysis_voronoi	50	synthetic_20220806-082400_voronoi_20220807-083045	143		analysis_nasticmsdscreening	90	synthetic_20220806-082609_NASTIC_20220807-135323	0.00622222									22	3	0.00216168	0.00882941	0.053014	analysis_voronoi	10	synthetic_20220806-082234_voronoi_20220807-082021
			analysis_voronoi	50	synthetic_20220806-082403_voronoi_20220807-083056	141		analysis_nasticmsdscreening	90	synthetic_20220806-082612_NASTIC_20220807-135343	0.00511111									23	18	0.00341383	0.0427178	0.116608	analysis_voronoi	10	synthetic_20220806-082234_voronoi_20220807-082021
			analysis_voronoi	50	synthetic_20220806-082406_voronoi_20220807-083107	151		analysis_nasticmsdscreening	90	synthetic_20220806-082616_NASTIC_20220807-135403	0.00722222									24	24	0.00323149	0.0478287	0.123387	analysis_voronoi	10	synthetic_20220806-082234_voronoi_20220807-082021
			analysis_voronoi	50	synthetic_20220806-082409_voronoi_20220807-083119	154		analysis_nasticmsdscreening	90	synthetic_20220806-082619_NASTIC_20220807-135424	0.00522222									25	4	0.00305594	0.0130993	0.0645727	analysis_voronoi	10	synthetic_20220806-082234_voronoi_20220807-082021
			analysis_voronoi	50	synthetic_20220806-082412_voronoi_20220807-083129	131		analysis_nasticmsdscreening	90	synthetic_20220806-082623_NASTIC_20220807-135444	0.00322222									26	4	0.00258352	0.0157103	0.070716	analysis_voronoi	10	synthetic_20220806-082234_voronoi_20220807-082021
			analysis_voronoi	50	synthetic_20220806-082415_voronoi_20220807-083141	169		analysis_nasticmsdscreening	90	synthetic_20220806-082627_NASTIC_20220807-135504	0.00455556									27	3	0.00349822	0.00830083	0.0514027	analysis_voronoi	10	synthetic_20220806-082234_voronoi_20220807-082021
			analysis_voronoi	50	synthetic_20220806-082418_voronoi_20220807-083152	154		analysis_nasticmsdscreening	90	synthetic_20220806-082630_NASTIC_20220807-135523	0.00533333									28	3	0.00194724	0.0137633	0.066189	analysis_voronoi	10	synthetic_20220806-082234_voronoi_20220807-082021
			analysis_voronoi	60	synthetic_20220806-082421_voronoi_20220807-083206	228														29	5	0.00503706	0.0279179	0.0942685	analysis_voronoi	10	synthetic_20220806-082234_voronoi_20220807-082021
			analysis_voronoi	60	synthetic_20220806-082424_voronoi_20220807-083221	221														30	5	0.00361646	0.0206488	0.0810722	analysis_voronoi	10	synthetic_20220806-082234_voronoi_20220807-082021
			analysis_voronoi	60	synthetic_20220806-082427_voronoi_20220807-083235	219														31	3	0.00315516	0.019155	0.0780847	analysis_voronoi	10	synthetic_20220806-082234_voronoi_20220807-082021
			analysis_voronoi	60	synthetic_20220806-082430_voronoi_20220807-083249	208														32	4	0.00350523	0.020264	0.0803134	analysis_voronoi	10	synthetic_20220806-082234_voronoi_20220807-082021
			analysis_voronoi	60	synthetic_20220806-082433_voronoi_20220807-083303	207														33	4	0.00395712	0.0231293	0.0858037	analysis_voronoi	10	synthetic_20220806-082234_voronoi_20220807-082021
			analysis_voronoi	60	synthetic_20220806-082436_voronoi_20220807-083318	207														34	4	0.00280042	0.0125452	0.0631924	analysis_voronoi	10	synthetic_20220806-082234_voronoi_20220807-082021
			analysis_voronoi	60	synthetic_20220806-082439_voronoi_20220807-083332	215														35	4	0.00365048	0.0218872	0.0834681	analysis_voronoi	10	synthetic_20220806-082234_voronoi_20220807-082021
			analysis_voronoi	60	synthetic_20220806-082442_voronoi_20220807-083346	212														36	4	0.00393653	0.0150974	0.0693228	analysis_voronoi	10	synthetic_20220806-082234_voronoi_20220807-082021
			analysis_voronoi	60	synthetic_20220806-082445_voronoi_20220807-083400	224														37	7	0.00382958	0.0274444	0.0934656	analysis_voronoi	10	synthetic_20220806-082234_voronoi_20220807-082021
			analysis_voronoi	60	synthetic_20220806-082448_voronoi_20220807-083414	210														38	4	0.00303132	0.0189323	0.0776296	analysis_voronoi	10	synthetic_20220806-082234_voronoi_20220807-082021
			analysis_voronoi	70	synthetic_20220806-082451_voronoi_20220807-083433	282														39	4	0.00296858	0.0156453	0.0705695	analysis_voronoi	10	synthetic_20220806-082234_voronoi_20220807-082021
			analysis_voronoi	70	synthetic_20220806-082454_voronoi_20220807-083451	284														40	3	0.00288313	0.00529797	0.0410658	analysis_voronoi	10	synthetic_20220806-082234_voronoi_20220807-082021
			analysis_voronoi	70	synthetic_20220806-082457_voronoi_20220807-083509	283														41	5	0.00305033	0.0181527	0.0760143	analysis_voronoi	10	synthetic_20220806-082234_voronoi_20220807-082021
			analysis_voronoi	70	synthetic_20220806-082500_voronoi_20220807-083529	284														42	12	0.00308562	0.0241503	0.087677	analysis_voronoi	10	synthetic_20220806-082234_voronoi_20220807-082021
			analysis_voronoi	70	synthetic_20220806-082504_voronoi_20220807-083547	300														43	3	0.00311558	0.0157665	0.0708424	analysis_voronoi	10	synthetic_20220806-082234_voronoi_20220807-082021
			analysis_voronoi	70	synthetic_20220806-082507_voronoi_20220807-083605	291														44	4	0.00326537	0.0191814	0.0781384	analysis_voronoi	10	synthetic_20220806-082234_voronoi_20220807-082021
			analysis_voronoi	70	synthetic_20220806-082510_voronoi_20220807-083624	299														1	9	0.00368241	0.0216847	0.083081	analysis_voronoi	10	synthetic_20220806-082236_voronoi_20220807-082024
			analysis_voronoi	70	synthetic_20220806-082513_voronoi_20220807-083642	301														2	4	0.00210859	0.0118663	0.0614586	analysis_voronoi	10	synthetic_20220806-082236_voronoi_20220807-082024
			analysis_voronoi	70	synthetic_20220806-082517_voronoi_20220807-083700	300														3	3	0.00338093	0.0119114	0.0615753	analysis_voronoi	10	synthetic_20220806-082236_voronoi_20220807-082024
			analysis_voronoi	70	synthetic_20220806-082520_voronoi_20220807-083719	302														4	14	0.00314234	0.0361978	0.107341	analysis_voronoi	10	synthetic_20220806-082236_voronoi_20220807-082024
			analysis_voronoi	80	synthetic_20220806-082523_voronoi_20220807-083742	334														5	4	0.00352732	0.0106499	0.0582235	analysis_voronoi	10	synthetic_20220806-082236_voronoi_20220807-082024
			analysis_voronoi	80	synthetic_20220806-082526_voronoi_20220807-083805	348														6	6	0.00315318	0.0400236	0.112871	analysis_voronoi	10	synthetic_20220806-082236_voronoi_20220807-082024
			analysis_voronoi	80	synthetic_20220806-082530_voronoi_20220807-083829	346														7	10	0.0034401	0.0261958	0.0913147	analysis_voronoi	10	synthetic_20220806-082236_voronoi_20220807-082024
			analysis_voronoi	80	synthetic_20220806-082533_voronoi_20220807-083852	343														8	3	0.00366488	0.015171	0.0694915	analysis_voronoi	10	synthetic_20220806-082236_voronoi_20220807-082024
			analysis_voronoi	80	synthetic_20220806-082537_voronoi_20220807-083916	338														9	3	0.00365575	0.0127653	0.0637443	analysis_voronoi	10	synthetic_20220806-082236_voronoi_20220807-082024
			analysis_voronoi	80	synthetic_20220806-082540_voronoi_20220807-083938	336														10	4	0.00348229	0.0197665	0.0793214	analysis_voronoi	10	synthetic_20220806-082236_voronoi_20220807-082024
			analysis_voronoi	80	synthetic_20220806-082544_voronoi_20220807-084002	351														11	3	0.00260228	0.00800637	0.0504827	analysis_voronoi	10	synthetic_20220806-082236_voronoi_20220807-082024
			analysis_voronoi	80	synthetic_20220806-082547_voronoi_20220807-084025	338														12	3	0.00448396	0.0145795	0.0681235	analysis_voronoi	10	synthetic_20220806-082236_voronoi_20220807-082024
			analysis_voronoi	80	synthetic_20220806-082551_voronoi_20220807-084049	340														13	4	0.00323717	0.0115688	0.0606833	analysis_voronoi	10	synthetic_20220806-082236_voronoi_20220807-082024
			analysis_voronoi	80	synthetic_20220806-082554_voronoi_20220807-084112	357														14	11	0.00305715	0.0273628	0.0933266	analysis_voronoi	10	synthetic_20220806-082236_voronoi_20220807-082024
			analysis_voronoi	90	synthetic_20220806-082557_voronoi_20220807-084142	349														15	3	0.00368925	0.02468	0.0886334	analysis_voronoi	10	synthetic_20220806-082236_voronoi_20220807-082024
			analysis_voronoi	90	synthetic_20220806-082601_voronoi_20220807-084211	378														16	4	0.00297106	0.0136535	0.0659246	analysis_voronoi	10	synthetic_20220806-082236_voronoi_20220807-082024
			analysis_voronoi	90	synthetic_20220806-082605_voronoi_20220807-084241	370														17	5	0.00284058	0.0184126	0.0765567	analysis_voronoi	10	synthetic_20220806-082236_voronoi_20220807-082024
			analysis_voronoi	90	synthetic_20220806-082609_voronoi_20220807-084310	363														18	5	0.00319944	0.0213062	0.0823528	analysis_voronoi	10	synthetic_20220806-082236_voronoi_20220807-082024
			analysis_voronoi	90	synthetic_20220806-082612_voronoi_20220807-084340	368														19	13	0.00338097	0.034859	0.105337	analysis_voronoi	10	synthetic_20220806-082236_voronoi_20220807-082024
			analysis_voronoi	90	synthetic_20220806-082616_voronoi_20220807-084408	344														20	4	0.00328454	0.0110704	0.0593618	analysis_voronoi	10	synthetic_20220806-082236_voronoi_20220807-082024
			analysis_voronoi	90	synthetic_20220806-082619_voronoi_20220807-084440	348														21	4	0.00265402	0.0179488	0.0755862	analysis_voronoi	10	synthetic_20220806-082236_voronoi_20220807-082024
			analysis_voronoi	90	synthetic_20220806-082623_voronoi_20220807-084510	335														22	24	0.00383733	0.100337	0.178713	analysis_voronoi	10	synthetic_20220806-082236_voronoi_20220807-082024
			analysis_voronoi	90	synthetic_20220806-082627_voronoi_20220807-084541	365														23	3	0.00252214	0.0115152	0.0605426	analysis_voronoi	10	synthetic_20220806-082236_voronoi_20220807-082024
			analysis_voronoi	90	synthetic_20220806-082630_voronoi_20220807-084612	359														24	4	0.00371787	0.0151669	0.0694823	analysis_voronoi	10	synthetic_20220806-082236_voronoi_20220807-082024
			analysis_voronoi	100	synthetic_20220806-082634_voronoi_20220807-082107	348														25	3	0.0028372	0.0148961	0.0688591	analysis_voronoi	10	synthetic_20220806-082236_voronoi_20220807-082024
			analysis_voronoi	100	synthetic_20220806-082638_voronoi_20220807-082145	363														26	4	0.00383188	0.0198833	0.0795553	analysis_voronoi	10	synthetic_20220806-082236_voronoi_20220807-082024
			analysis_voronoi	100	synthetic_20220806-082642_voronoi_20220807-082223	324														27	16	0.00340035	0.0257009	0.090448	analysis_voronoi	10	synthetic_20220806-082236_voronoi_20220807-082024
			analysis_voronoi	100	synthetic_20220806-082646_voronoi_20220807-082300	344														28	16	0.00328937	0.0384602	0.110645	analysis_voronoi	10	synthetic_20220806-082236_voronoi_20220807-082024
			analysis_voronoi	100	synthetic_20220806-082650_voronoi_20220807-082337	296														29	7	0.00339964	0.0251942	0.0895519	analysis_voronoi	10	synthetic_20220806-082236_voronoi_20220807-082024
			analysis_voronoi	100	synthetic_20220806-082654_voronoi_20220807-082414	336														30	3	0.00330003	0.0154953	0.0702305	analysis_voronoi	10	synthetic_20220806-082236_voronoi_20220807-082024
			analysis_voronoi	100	synthetic_20220806-082659_voronoi_20220807-082451	349														31	5	0.00254966	0.0255437	0.0901711	analysis_voronoi	10	synthetic_20220806-082236_voronoi_20220807-082024
			analysis_voronoi	100	synthetic_20220806-082702_voronoi_20220807-082528	328														32	5	0.00349346	0.0187206	0.0771943	analysis_voronoi	10	synthetic_20220806-082236_voronoi_20220807-082024
			analysis_voronoi	100	synthetic_20220806-082706_voronoi_20220807-082604	320														33	6	0.00287065	0.0237948	0.0870295	analysis_voronoi	10	synthetic_20220806-082236_voronoi_20220807-082024
			analysis_voronoi	100	synthetic_20220806-082710_voronoi_20220807-082640	308														34	3	0.00473848	0.0186803	0.0771111	analysis_voronoi	10	synthetic_20220806-082236_voronoi_20220807-082024
																				35	3	0.00326052	0.0139929	0.0667389	analysis_voronoi	10	synthetic_20220806-082236_voronoi_20220807-082024
																				36	4	0.00392165	0.0205532	0.0808845	analysis_voronoi	10	synthetic_20220806-082236_voronoi_20220807-082024
																				37	3	0.00285008	0.0100035	0.0564289	analysis_voronoi	10	synthetic_20220806-082236_voronoi_20220807-082024
																				38	3	0.00421023	0.0186886	0.0771283	analysis_voronoi	10	synthetic_20220806-082236_voronoi_20220807-082024
																				39	17	0.0033143	0.0356714	0.106558	analysis_voronoi	10	synthetic_20220806-082236_voronoi_20220807-082024
																				40	3	0.0037176	0.00810906	0.0508055	analysis_voronoi	10	synthetic_20220806-082236_voronoi_20220807-082024
																				41	9	0.00354702	0.0235276	0.0865394	analysis_voronoi	10	synthetic_20220806-082236_voronoi_20220807-082024
																				42	8	0.00335391	0.0239281	0.0872729	analysis_voronoi	10	synthetic_20220806-082236_voronoi_20220807-082024
																				43	3	0.00340862	0.0165538	0.0725894	analysis_voronoi	10	synthetic_20220806-082236_voronoi_20220807-082024
																				1	4	0.00277646	0.0150187	0.0691418	analysis_voronoi	10	synthetic_20220806-082238_voronoi_20220807-082027
																				2	9	0.00354977	0.0298211	0.0974286	analysis_voronoi	10	synthetic_20220806-082238_voronoi_20220807-082027
																				3	4	0.00375814	0.0171377	0.0738586	analysis_voronoi	10	synthetic_20220806-082238_voronoi_20220807-082027
																				4	4	0.00458188	0.0306306	0.0987422	analysis_voronoi	10	synthetic_20220806-082238_voronoi_20220807-082027
																				5	4	0.00293115	0.0226534	0.0849165	analysis_voronoi	10	synthetic_20220806-082238_voronoi_20220807-082027
																				6	4	0.00418463	0.0256392	0.0903394	analysis_voronoi	10	synthetic_20220806-082238_voronoi_20220807-082027
																				7	12	0.00352251	0.031111	0.0995135	analysis_voronoi	10	synthetic_20220806-082238_voronoi_20220807-082027
																				8	11	0.00347633	0.0314386	0.100036	analysis_voronoi	10	synthetic_20220806-082238_voronoi_20220807-082027
																				9	4	0.00298996	0.0175038	0.0746433	analysis_voronoi	10	synthetic_20220806-082238_voronoi_20220807-082027
																				10	4	0.00324885	0.0153574	0.0699173	analysis_voronoi	10	synthetic_20220806-082238_voronoi_20220807-082027
																				11	21	0.00364485	0.123499	0.19827	analysis_voronoi	10	synthetic_20220806-082238_voronoi_20220807-082027
																				12	16	0.0028522	0.0383301	0.110458	analysis_voronoi	10	synthetic_20220806-082238_voronoi_20220807-082027
																				13	3	0.00251482	0.0108516	0.0587721	analysis_voronoi	10	synthetic_20220806-082238_voronoi_20220807-082027
																				14	5	0.00290998	0.0143146	0.0675016	analysis_voronoi	10	synthetic_20220806-082238_voronoi_20220807-082027
																				15	6	0.00416776	0.0988133	0.177351	analysis_voronoi	10	synthetic_20220806-082238_voronoi_20220807-082027
																				16	12	0.00312965	0.0311488	0.099574	analysis_voronoi	10	synthetic_20220806-082238_voronoi_20220807-082027
																				17	16	0.00279499	0.0344925	0.104782	analysis_voronoi	10	synthetic_20220806-082238_voronoi_20220807-082027
																				18	3	0.00360994	0.0179279	0.0755423	analysis_voronoi	10	synthetic_20220806-082238_voronoi_20220807-082027
																				19	4	0.00314815	0.00680313	0.046535	analysis_voronoi	10	synthetic_20220806-082238_voronoi_20220807-082027
																				20	3	0.00387017	0.00947873	0.0549288	analysis_voronoi	10	synthetic_20220806-082238_voronoi_20220807-082027
																				21	7	0.00359945	0.0651004	0.143952	analysis_voronoi	10	synthetic_20220806-082238_voronoi_20220807-082027
																				22	13	0.00302239	0.0342352	0.104391	analysis_voronoi	10	synthetic_20220806-082238_voronoi_20220807-082027
																				23	4	0.00401122	0.0185047	0.0767478	analysis_voronoi	10	synthetic_20220806-082238_voronoi_20220807-082027
																				24	3	0.00300711	0.014483	0.0678976	analysis_voronoi	10	synthetic_20220806-082238_voronoi_20220807-082027
																				25	4	0.00405209	0.0167291	0.0729729	analysis_voronoi	10	synthetic_20220806-082238_voronoi_20220807-082027
																				26	5	0.00342338	0.0164336	0.0723255	analysis_voronoi	10	synthetic_20220806-082238_voronoi_20220807-082027
																				27	3	0.00292714	0.0109633	0.0590738	analysis_voronoi	10	synthetic_20220806-082238_voronoi_20220807-082027
																				28	5	0.00325459	0.0215242	0.0827729	analysis_voronoi	10	synthetic_20220806-082238_voronoi_20220807-082027
																				29	3	0.00332451	0.0160039	0.0713737	analysis_voronoi	10	synthetic_20220806-082238_voronoi_20220807-082027
																				30	4	0.00309917	0.0161869	0.0717806	analysis_voronoi	10	synthetic_20220806-082238_voronoi_20220807-082027
																				31	17	0.00354894	0.0437789	0.118048	analysis_voronoi	10	synthetic_20220806-082238_voronoi_20220807-082027
																				32	6	0.0033821	0.0170083	0.0735793	analysis_voronoi	10	synthetic_20220806-082238_voronoi_20220807-082027
																				33	8	0.00282377	0.0251378	0.0894517	analysis_voronoi	10	synthetic_20220806-082238_voronoi_20220807-082027
																				34	4	0.00260304	0.0194652	0.0787144	analysis_voronoi	10	synthetic_20220806-082238_voronoi_20220807-082027
																				35	3	0.00341953	0.0118521	0.0614218	analysis_voronoi	10	synthetic_20220806-082238_voronoi_20220807-082027
																				36	3	0.00342066	0.0105194	0.0578657	analysis_voronoi	10	synthetic_20220806-082238_voronoi_20220807-082027
																				37	3	0.0030491	0.0119671	0.0617192	analysis_voronoi	10	synthetic_20220806-082238_voronoi_20220807-082027
																				38	5	0.00485951	0.0773172	0.156878	analysis_voronoi	10	synthetic_20220806-082238_voronoi_20220807-082027
																				39	4	0.00321964	0.0148894	0.0688437	analysis_voronoi	10	synthetic_20220806-082238_voronoi_20220807-082027
																				40	5	0.00323559	0.0163908	0.0722312	analysis_voronoi	10	synthetic_20220806-082238_voronoi_20220807-082027
																				41	6	0.00358497	0.0218754	0.0834455	analysis_voronoi	10	synthetic_20220806-082238_voronoi_20220807-082027
																				42	4	0.00359791	0.00760499	0.0492011	analysis_voronoi	10	synthetic_20220806-082238_voronoi_20220807-082027
																				1	3	0.00417985	0.0230207	0.0856021	analysis_voronoi	10	synthetic_20220806-082240_voronoi_20220807-082030
																				2	3	0.00351278	0.0106724	0.0582849	analysis_voronoi	10	synthetic_20220806-082240_voronoi_20220807-082030
																				3	5	0.00363159	0.0222176	0.0840957	analysis_voronoi	10	synthetic_20220806-082240_voronoi_20220807-082030
																				4	4	0.0033665	0.0153023	0.0697917	analysis_voronoi	10	synthetic_20220806-082240_voronoi_20220807-082030
																				5	4	0.00325195	0.0184244	0.0765812	analysis_voronoi	10	synthetic_20220806-082240_voronoi_20220807-082030
																				6	20	0.00306635	0.039497	0.112126	analysis_voronoi	10	synthetic_20220806-082240_voronoi_20220807-082030
																				7	12	0.00294297	0.022739	0.0850767	analysis_voronoi	10	synthetic_20220806-082240_voronoi_20220807-082030
																				8	3	0.00283806	0.0164847	0.072438	analysis_voronoi	10	synthetic_20220806-082240_voronoi_20220807-082030
																				9	19	0.00300425	0.0327835	0.102153	analysis_voronoi	10	synthetic_20220806-082240_voronoi_20220807-082030
																				10	4	0.00285159	0.0175943	0.074836	analysis_voronoi	10	synthetic_20220806-082240_voronoi_20220807-082030
																				11	18	0.00353569	0.0406887	0.113805	analysis_voronoi	10	synthetic_20220806-082240_voronoi_20220807-082030
																				12	4	0.00341363	0.0186562	0.0770613	analysis_voronoi	10	synthetic_20220806-082240_voronoi_20220807-082030
																				13	22	0.00334484	0.0386675	0.110942	analysis_voronoi	10	synthetic_20220806-082240_voronoi_20220807-082030
																				14	3	0.00363427	0.0152083	0.069577	analysis_voronoi	10	synthetic_20220806-082240_voronoi_20220807-082030
																				15	5	0.0027676	0.0216494	0.0830134	analysis_voronoi	10	synthetic_20220806-082240_voronoi_20220807-082030
																				16	24	0.00324314	0.0444829	0.118993	analysis_voronoi	10	synthetic_20220806-082240_voronoi_20220807-082030
																				17	20	0.00330351	0.0593398	0.137435	analysis_voronoi	10	synthetic_20220806-082240_voronoi_20220807-082030
																				18	5	0.00330998	0.0242054	0.0877771	analysis_voronoi	10	synthetic_20220806-082240_voronoi_20220807-082030
																				19	3	0.00325678	0.0117548	0.0611692	analysis_voronoi	10	synthetic_20220806-082240_voronoi_20220807-082030
																				20	24	0.00317337	0.0430894	0.117114	analysis_voronoi	10	synthetic_20220806-082240_voronoi_20220807-082030
																				21	6	0.0026915	0.0205585	0.0808949	analysis_voronoi	10	synthetic_20220806-082240_voronoi_20220807-082030
																				22	5	0.00279871	0.0131434	0.0646813	analysis_voronoi	10	synthetic_20220806-082240_voronoi_20220807-082030
																				23	4	0.00288273	0.024268	0.0878905	analysis_voronoi	10	synthetic_20220806-082240_voronoi_20220807-082030
																				24	3	0.00348325	0.0127831	0.0637887	analysis_voronoi	10	synthetic_20220806-082240_voronoi_20220807-082030
																				25	16	0.00321707	0.0313441	0.0998856	analysis_voronoi	10	synthetic_20220806-082240_voronoi_20220807-082030
																				26	3	0.00405134	0.0145817	0.0681286	analysis_voronoi	10	synthetic_20220806-082240_voronoi_20220807-082030
																				27	16	0.00349468	0.0499185	0.126054	analysis_voronoi	10	synthetic_20220806-082240_voronoi_20220807-082030
																				28	3	0.00360553	0.0145565	0.0680698	analysis_voronoi	10	synthetic_20220806-082240_voronoi_20220807-082030
																				29	3	0.00346667	0.0137776	0.0662234	analysis_voronoi	10	synthetic_20220806-082240_voronoi_20220807-082030
																				30	3	0.00394268	0.075549	0.155074	analysis_voronoi	10	synthetic_20220806-082240_voronoi_20220807-082030
																				31	16	0.0034824	0.0439006	0.118212	analysis_voronoi	10	synthetic_20220806-082240_voronoi_20220807-082030
																				32	3	0.0028681	0.00889601	0.0532136	analysis_voronoi	10	synthetic_20220806-082240_voronoi_20220807-082030
																				33	3	0.00374077	0.0123932	0.0628083	analysis_voronoi	10	synthetic_20220806-082240_voronoi_20220807-082030
																				34	4	0.00292352	0.0202878	0.0803604	analysis_voronoi	10	synthetic_20220806-082240_voronoi_20220807-082030
																				35	5	0.00339881	0.01726	0.0741217	analysis_voronoi	10	synthetic_20220806-082240_voronoi_20220807-082030
																				36	3	0.00447053	0.0168726	0.0732852	analysis_voronoi	10	synthetic_20220806-082240_voronoi_20220807-082030
																				37	3	0.00298162	0.0140305	0.0668285	analysis_voronoi	10	synthetic_20220806-082240_voronoi_20220807-082030
																				38	4	0.00299437	0.0165826	0.0726527	analysis_voronoi	10	synthetic_20220806-082240_voronoi_20220807-082030
																				39	3	0.00323126	0.0167468	0.0730113	analysis_voronoi	10	synthetic_20220806-082240_voronoi_20220807-082030
																				40	4	0.00316727	0.0160471	0.0714699	analysis_voronoi	10	synthetic_20220806-082240_voronoi_20220807-082030
																				41	3	0.00399979	0.0166961	0.0729009	analysis_voronoi	10	synthetic_20220806-082240_voronoi_20220807-082030
																				42	14	0.0035688	0.033907	0.103889	analysis_voronoi	10	synthetic_20220806-082240_voronoi_20220807-082030
																				43	3	0.00320344	0.0127029	0.0635882	analysis_voronoi	10	synthetic_20220806-082240_voronoi_20220807-082030
																				44	19	0.00321122	0.0360325	0.107096	analysis_voronoi	10	synthetic_20220806-082240_voronoi_20220807-082030
																				45	5	0.00262565	0.0184182	0.0765682	analysis_voronoi	10	synthetic_20220806-082240_voronoi_20220807-082030
																				46	3	0.00309091	0.014516	0.0679749	analysis_voronoi	10	synthetic_20220806-082240_voronoi_20220807-082030
																				47	3	0.00348239	0.0151938	0.0695438	analysis_voronoi	10	synthetic_20220806-082240_voronoi_20220807-082030
																				48	15	0.00307312	0.0295684	0.097015	analysis_voronoi	10	synthetic_20220806-082240_voronoi_20220807-082030
																				49	3	0.00319039	0.0151863	0.0695266	analysis_voronoi	10	synthetic_20220806-082240_voronoi_20220807-082030
																				50	4	0.00356796	0.0152653	0.0697072	analysis_voronoi	10	synthetic_20220806-082240_voronoi_20220807-082030
																				1	18	0.00556684	0.4266	0.368498	analysis_voronoi	100	synthetic_20220806-082634_voronoi_20220807-082107
																				2	11	0.00550489	0.153463	0.221017	analysis_voronoi	100	synthetic_20220806-082634_voronoi_20220807-082107
																				3	35	0.00591965	0.588466	0.432799	analysis_voronoi	100	synthetic_20220806-082634_voronoi_20220807-082107
																				4	34	0.00421731	0.418752	0.365093	analysis_voronoi	100	synthetic_20220806-082634_voronoi_20220807-082107
																				5	65	0.00637197	1.05364	0.579125	analysis_voronoi	100	synthetic_20220806-082634_voronoi_20220807-082107
																				6	43	0.00668402	0.789352	0.501257	analysis_voronoi	100	synthetic_20220806-082634_voronoi_20220807-082107
																				7	10	0.00501159	0.0791766	0.158754	analysis_voronoi	100	synthetic_20220806-082634_voronoi_20220807-082107
																				8	39	0.00576111	0.486455	0.393501	analysis_voronoi	100	synthetic_20220806-082634_voronoi_20220807-082107
																				9	37	0.00526432	0.664046	0.459753	analysis_voronoi	100	synthetic_20220806-082634_voronoi_20220807-082107
																				10	5	0.00430904	0.0886325	0.167966	analysis_voronoi	100	synthetic_20220806-082634_voronoi_20220807-082107
																				11	32	0.00543836	0.64256	0.452253	analysis_voronoi	100	synthetic_20220806-082634_voronoi_20220807-082107
																				12	75	0.00575832	1.07859	0.585941	analysis_voronoi	100	synthetic_20220806-082634_voronoi_20220807-082107
																				13	38	0.00609217	0.764051	0.493158	analysis_voronoi	100	synthetic_20220806-082634_voronoi_20220807-082107
																				14	18	0.00561512	0.250771	0.28253	analysis_voronoi	100	synthetic_20220806-082634_voronoi_20220807-082107
																				15	21	0.00580882	0.392345	0.353394	analysis_voronoi	100	synthetic_20220806-082634_voronoi_20220807-082107
																				16	47	0.00601953	0.661126	0.458741	analysis_voronoi	100	synthetic_20220806-082634_voronoi_20220807-082107
																				17	114	0.00658592	1.93613	0.785041	analysis_voronoi	100	synthetic_20220806-082634_voronoi_20220807-082107
																				18	25	0.00420831	0.188497	0.24495	analysis_voronoi	100	synthetic_20220806-082634_voronoi_20220807-082107
																				19	53	0.00644292	0.817305	0.510055	analysis_voronoi	100	synthetic_20220806-082634_voronoi_20220807-082107
																				20	18	0.00583534	0.265563	0.290743	analysis_voronoi	100	synthetic_20220806-082634_voronoi_20220807-082107
																				21	21	0.00557629	0.39531	0.354727	analysis_voronoi	100	synthetic_20220806-082634_voronoi_20220807-082107
																				22	95	0.00585182	1.33328	0.651456	analysis_voronoi	100	synthetic_20220806-082634_voronoi_20220807-082107
																				23	192	0.0063884	3.07523	0.989381	analysis_voronoi	100	synthetic_20220806-082634_voronoi_20220807-082107
																				24	48	0.00636452	0.849699	0.520065	analysis_voronoi	100	synthetic_20220806-082634_voronoi_20220807-082107
																				25	67	0.00660375	0.956171	0.551687	analysis_voronoi	100	synthetic_20220806-082634_voronoi_20220807-082107
																				26	77	0.00619599	1.27122	0.636115	analysis_voronoi	100	synthetic_20220806-082634_voronoi_20220807-082107
																				27	31	0.00598505	0.456738	0.381293	analysis_voronoi	100	synthetic_20220806-082634_voronoi_20220807-082107
																				28	7	0.00488144	0.07987	0.159447	analysis_voronoi	100	synthetic_20220806-082634_voronoi_20220807-082107
																				29	5	0.00567515	0.110714	0.187727	analysis_voronoi	100	synthetic_20220806-082634_voronoi_20220807-082107
																				30	41	0.00498645	0.293953	0.305889	analysis_voronoi	100	synthetic_20220806-082634_voronoi_20220807-082107
																				31	28	0.0062865	0.395782	0.354939	analysis_voronoi	100	synthetic_20220806-082634_voronoi_20220807-082107
																				32	4	0.00438391	0.0492404	0.125195	analysis_voronoi	100	synthetic_20220806-082634_voronoi_20220807-082107
																				33	95	0.0053146	1.04414	0.576506	analysis_voronoi	100	synthetic_20220806-082634_voronoi_20220807-082107
																				34	10	0.0043737	0.102776	0.180872	analysis_voronoi	100	synthetic_20220806-082634_voronoi_20220807-082107
																				35	15	0.00613829	0.254669	0.284717	analysis_voronoi	100	synthetic_20220806-082634_voronoi_20220807-082107
																				36	62	0.00626069	1.09563	0.590551	analysis_voronoi	100	synthetic_20220806-082634_voronoi_20220807-082107
																				37	25	0.00540591	0.324268	0.321275	analysis_voronoi	100	synthetic_20220806-082634_voronoi_20220807-082107
																				38	38	0.00598906	0.73423	0.483438	analysis_voronoi	100	synthetic_20220806-082634_voronoi_20220807-082107
																				39	44	0.00634247	0.609485	0.44046	analysis_voronoi	100	synthetic_20220806-082634_voronoi_20220807-082107
																				40	20	0.00491096	0.228511	0.269698	analysis_voronoi	100	synthetic_20220806-082634_voronoi_20220807-082107
																				41	90	0.00614229	1.51547	0.694541	analysis_voronoi	100	synthetic_20220806-082634_voronoi_20220807-082107
																				42	74	0.0065032	1.36618	0.659445	analysis_voronoi	100	synthetic_20220806-082634_voronoi_20220807-082107
																				43	40	0.00508576	0.464914	0.38469	analysis_voronoi	100	synthetic_20220806-082634_voronoi_20220807-082107
																				44	16	0.00482645	0.16972	0.23243	analysis_voronoi	100	synthetic_20220806-082634_voronoi_20220807-082107
																				45	9	0.0056053	0.159688	0.225456	analysis_voronoi	100	synthetic_20220806-082634_voronoi_20220807-082107
																				46	22	0.00592725	0.369459	0.342932	analysis_voronoi	100	synthetic_20220806-082634_voronoi_20220807-082107
																				47	76	0.0061989	1.2556	0.632194	analysis_voronoi	100	synthetic_20220806-082634_voronoi_20220807-082107
																				48	52	0.0055167	0.556288	0.420799	analysis_voronoi	100	synthetic_20220806-082634_voronoi_20220807-082107
																				49	28	0.0058808	0.458082	0.381853	analysis_voronoi	100	synthetic_20220806-082634_voronoi_20220807-082107
																				50	17	0.00510706	0.292661	0.305216	analysis_voronoi	100	synthetic_20220806-082634_voronoi_20220807-082107
																				51	11	0.00475995	0.224011	0.26703	analysis_voronoi	100	synthetic_20220806-082634_voronoi_20220807-082107
																				52	26	0.00539958	0.421721	0.366385	analysis_voronoi	100	synthetic_20220806-082634_voronoi_20220807-082107
																				53	28	0.00689495	0.635191	0.449653	analysis_voronoi	100	synthetic_20220806-082634_voronoi_20220807-082107
																				54	12	0.00592838	0.177241	0.237524	analysis_voronoi	100	synthetic_20220806-082634_voronoi_20220807-082107
																				55	39	0.0060258	0.55571	0.42058	analysis_voronoi	100	synthetic_20220806-082634_voronoi_20220807-082107
																				56	48	0.0064018	0.786251	0.500271	analysis_voronoi	100	synthetic_20220806-082634_voronoi_20220807-082107
																				57	20	0.00595705	0.317129	0.317719	analysis_voronoi	100	synthetic_20220806-082634_voronoi_20220807-082107
																				58	16	0.00524716	0.246748	0.280254	analysis_voronoi	100	synthetic_20220806-082634_voronoi_20220807-082107
																				59	7	0.00627495	0.189707	0.245735	analysis_voronoi	100	synthetic_20220806-082634_voronoi_20220807-082107
																				60	30	0.00587823	0.589204	0.43307	analysis_voronoi	100	synthetic_20220806-082634_voronoi_20220807-082107
																				61	16	0.00576145	0.331235	0.324708	analysis_voronoi	100	synthetic_20220806-082634_voronoi_20220807-082107
																				62	23	0.00481199	0.354272	0.33581	analysis_voronoi	100	synthetic_20220806-082634_voronoi_20220807-082107
																				63	67	0.00635442	0.948334	0.549422	analysis_voronoi	100	synthetic_20220806-082634_voronoi_20220807-082107
																				64	20	0.00557456	0.347389	0.332532	analysis_voronoi	100	synthetic_20220806-082634_voronoi_20220807-082107
																				65	9	0.00354945	0.0283721	0.0950323	analysis_voronoi	100	synthetic_20220806-082634_voronoi_20220807-082107
																				66	15	0.00475963	0.224124	0.267097	analysis_voronoi	100	synthetic_20220806-082634_voronoi_20220807-082107
																				67	12	0.00553148	0.275127	0.295932	analysis_voronoi	100	synthetic_20220806-082634_voronoi_20220807-082107
																				68	40	0.00562358	0.538143	0.41388	analysis_voronoi	100	synthetic_20220806-082634_voronoi_20220807-082107
																				69	47	0.00651902	0.904681	0.536627	analysis_voronoi	100	synthetic_20220806-082634_voronoi_20220807-082107
																				70	12	0.00607427	0.21493	0.261561	analysis_voronoi	100	synthetic_20220806-082634_voronoi_20220807-082107
																				71	7	0.00513947	0.165604	0.229594	analysis_voronoi	100	synthetic_20220806-082634_voronoi_20220807-082107
																				72	46	0.00644745	0.691344	0.469107	analysis_voronoi	100	synthetic_20220806-082634_voronoi_20220807-082107
																				73	7	0.0043358	0.122101	0.197145	analysis_voronoi	100	synthetic_20220806-082634_voronoi_20220807-082107
																				74	18	0.00570992	0.327881	0.32306	analysis_voronoi	100	synthetic_20220806-082634_voronoi_20220807-082107
																				75	5	0.00300506	0.0165298	0.0725369	analysis_voronoi	100	synthetic_20220806-082634_voronoi_20220807-082107
																				76	12	0.00570272	0.246585	0.280162	analysis_voronoi	100	synthetic_20220806-082634_voronoi_20220807-082107
																				77	89	0.00644617	1.76972	0.750547	analysis_voronoi	100	synthetic_20220806-082634_voronoi_20220807-082107
																				78	16	0.0065909	0.310585	0.314424	analysis_voronoi	100	synthetic_20220806-082634_voronoi_20220807-082107
																				79	13	0.00668569	0.320701	0.319503	analysis_voronoi	100	synthetic_20220806-082634_voronoi_20220807-082107
																				80	11	0.00660349	0.170081	0.232677	analysis_voronoi	100	synthetic_20220806-082634_voronoi_20220807-082107
																				81	13	0.00652788	0.291986	0.304864	analysis_voronoi	100	synthetic_20220806-082634_voronoi_20220807-082107
																				82	29	0.00663126	0.559645	0.422067	analysis_voronoi	100	synthetic_20220806-082634_voronoi_20220807-082107
																				83	19	0.00686737	0.534717	0.41256	analysis_voronoi	100	synthetic_20220806-082634_voronoi_20220807-082107
																				84	26	0.00669792	0.628559	0.447299	analysis_voronoi	100	synthetic_20220806-082634_voronoi_20220807-082107
																				85	39	0.00676969	0.662747	0.459303	analysis_voronoi	100	synthetic_20220806-082634_voronoi_20220807-082107
																				86	43	0.00684872	1.11054	0.594555	analysis_voronoi	100	synthetic_20220806-082634_voronoi_20220807-082107
																				87	6	0.00645157	0.114243	0.190696	analysis_voronoi	100	synthetic_20220806-082634_voronoi_20220807-082107
																				88	118	0.00671592	1.97846	0.793576	analysis_voronoi	100	synthetic_20220806-082634_voronoi_20220807-082107
																				89	24	0.00650434	0.442413	0.375266	analysis_voronoi	100	synthetic_20220806-082634_voronoi_20220807-082107
																				90	5	0.00681357	0.187703	0.244434	analysis_voronoi	100	synthetic_20220806-082634_voronoi_20220807-082107
																				91	132	0.00661141	2.09543	0.816698	analysis_voronoi	100	synthetic_20220806-082634_voronoi_20220807-082107
																				92	4	0.00625945	0.10089	0.179205	analysis_voronoi	100	synthetic_20220806-082634_voronoi_20220807-082107
																				93	4	0.00694301	0.158045	0.224293	analysis_voronoi	100	synthetic_20220806-082634_voronoi_20220807-082107
																				94	13	0.00657746	0.305729	0.311956	analysis_voronoi	100	synthetic_20220806-082634_voronoi_20220807-082107
																				95	26	0.00747901	0.571992	0.426697	analysis_voronoi	100	synthetic_20220806-082634_voronoi_20220807-082107
																				96	7	0.00618942	0.147607	0.21676	analysis_voronoi	100	synthetic_20220806-082634_voronoi_20220807-082107
																				97	13	0.00753179	0.236321	0.274269	analysis_voronoi	100	synthetic_20220806-082634_voronoi_20220807-082107
																				98	25	0.00666433	0.520852	0.407176	analysis_voronoi	100	synthetic_20220806-082634_voronoi_20220807-082107
																				99	36	0.00669121	0.808125	0.507183	analysis_voronoi	100	synthetic_20220806-082634_voronoi_20220807-082107
																				100	50	0.0065807	0.931946	0.544654	analysis_voronoi	100	synthetic_20220806-082634_voronoi_20220807-082107
																				101	19	0.00687577	0.430805	0.37031	analysis_voronoi	100	synthetic_20220806-082634_voronoi_20220807-082107
																				102	58	0.00652753	1.01827	0.56932	analysis_voronoi	100	synthetic_20220806-082634_voronoi_20220807-082107
																				103	28	0.00631108	0.61764	0.443397	analysis_voronoi	100	synthetic_20220806-082634_voronoi_20220807-082107
																				104	6	0.00636093	0.208113	0.25738	analysis_voronoi	100	synthetic_20220806-082634_voronoi_20220807-082107
																				105	70	0.00667829	1.21021	0.620662	analysis_voronoi	100	synthetic_20220806-082634_voronoi_20220807-082107
																				106	11	0.00649872	0.217329	0.263017	analysis_voronoi	100	synthetic_20220806-082634_voronoi_20220807-082107
																				107	7	0.00743831	0.266691	0.29136	analysis_voronoi	100	synthetic_20220806-082634_voronoi_20220807-082107
																				108	9	0.00663454	0.258805	0.28702	analysis_voronoi	100	synthetic_20220806-082634_voronoi_20220807-082107
																				109	38	0.00632429	0.744257	0.486728	analysis_voronoi	100	synthetic_20220806-082634_voronoi_20220807-082107
																				110	10	0.0068273	0.238128	0.275315	analysis_voronoi	100	synthetic_20220806-082634_voronoi_20220807-082107
																				111	28	0.00711209	0.643548	0.452601	analysis_voronoi	100	synthetic_20220806-082634_voronoi_20220807-082107
																				112	4	0.00700595	0.0715305	0.150894	analysis_voronoi	100	synthetic_20220806-082634_voronoi_20220807-082107
																				113	11	0.00636293	0.222912	0.266374	analysis_voronoi	100	synthetic_20220806-082634_voronoi_20220807-082107
																				114	12	0.00627	0.197237	0.250564	analysis_voronoi	100	synthetic_20220806-082634_voronoi_20220807-082107
																				115	16	0.00614035	0.235314	0.273684	analysis_voronoi	100	synthetic_20220806-082634_voronoi_20220807-082107
																				116	3	0.00685125	0.139755	0.210915	analysis_voronoi	100	synthetic_20220806-082634_voronoi_20220807-082107
																				117	44	0.00652541	0.774437	0.496499	analysis_voronoi	100	synthetic_20220806-082634_voronoi_20220807-082107
																				118	28	0.00680794	0.515402	0.40504	analysis_voronoi	100	synthetic_20220806-082634_voronoi_20220807-082107
																				119	40	0.00649929	0.745296	0.487068	analysis_voronoi	100	synthetic_20220806-082634_voronoi_20220807-082107
																				120	16	0.00627025	0.251919	0.283175	analysis_voronoi	100	synthetic_20220806-082634_voronoi_20220807-082107
																				121	3	0.00568252	0.0849901	0.164479	analysis_voronoi	100	synthetic_20220806-082634_voronoi_20220807-082107
																				122	7	0.00680868	0.17894	0.238659	analysis_voronoi	100	synthetic_20220806-082634_voronoi_20220807-082107
																				123	18	0.00703667	0.490408	0.395097	analysis_voronoi	100	synthetic_20220806-082634_voronoi_20220807-082107
																				124	12	0.00666585	0.299325	0.308671	analysis_voronoi	100	synthetic_20220806-082634_voronoi_20220807-082107
																				125	9	0.00677907	0.166588	0.230275	analysis_voronoi	100	synthetic_20220806-082634_voronoi_20220807-082107
																				126	26	0.00678589	0.442824	0.37544	analysis_voronoi	100	synthetic_20220806-082634_voronoi_20220807-082107
																				127	7	0.00620753	0.155234	0.222289	analysis_voronoi	100	synthetic_20220806-082634_voronoi_20220807-082107
																				128	32	0.00636914	0.841824	0.517649	analysis_voronoi	100	synthetic_20220806-082634_voronoi_20220807-082107
																				129	12	0.00646339	0.160487	0.226019	analysis_voronoi	100	synthetic_20220806-082634_voronoi_20220807-082107
																				130	8	0.00679102	0.267527	0.291816	analysis_voronoi	100	synthetic_20220806-082634_voronoi_20220807-082107
																				131	11	0.00710272	0.269612	0.292951	analysis_voronoi	100	synthetic_20220806-082634_voronoi_20220807-082107
																				132	3	0.00771371	0.131761	0.204795	analysis_voronoi	100	synthetic_20220806-082634_voronoi_20220807-082107
																				133	16	0.00660586	0.45208	0.379344	analysis_voronoi	100	synthetic_20220806-082634_voronoi_20220807-082107
																				134	18	0.00689345	0.419578	0.365453	analysis_voronoi	100	synthetic_20220806-082634_voronoi_20220807-082107
																				135	9	0.00660795	0.219422	0.264281	analysis_voronoi	100	synthetic_20220806-082634_voronoi_20220807-082107
																				136	9	0.0064035	0.135631	0.207781	analysis_voronoi	100	synthetic_20220806-082634_voronoi_20220807-082107
																				137	4	0.00698187	0.110176	0.18727	analysis_voronoi	100	synthetic_20220806-082634_voronoi_20220807-082107
																				138	26	0.00668205	0.521404	0.407392	analysis_voronoi	100	synthetic_20220806-082634_voronoi_20220807-082107
																				139	11	0.00670077	0.296271	0.307093	analysis_voronoi	100	synthetic_20220806-082634_voronoi_20220807-082107
																				140	5	0.00693303	0.19331	0.248058	analysis_voronoi	100	synthetic_20220806-082634_voronoi_20220807-082107
																				141	19	0.00683411	0.34722	0.332451	analysis_voronoi	100	synthetic_20220806-082634_voronoi_20220807-082107
																				142	49	0.00694981	0.820582	0.511077	analysis_voronoi	100	synthetic_20220806-082634_voronoi_20220807-082107
																				143	12	0.00592047	0.198917	0.251629	analysis_voronoi	100	synthetic_20220806-082634_voronoi_20220807-082107
																				144	21	0.00660943	0.356816	0.337013	analysis_voronoi	100	synthetic_20220806-082634_voronoi_20220807-082107
																				145	19	0.00687164	0.472713	0.387904	analysis_voronoi	100	synthetic_20220806-082634_voronoi_20220807-082107
																				146	16	0.00633085	0.339257	0.328617	analysis_voronoi	100	synthetic_20220806-082634_voronoi_20220807-082107
																				147	28	0.00666428	0.465662	0.385	analysis_voronoi	100	synthetic_20220806-082634_voronoi_20220807-082107
																				148	18	0.00625712	0.353116	0.335261	analysis_voronoi	100	synthetic_20220806-082634_voronoi_20220807-082107
																				149	3	0.00720867	0.126678	0.200805	analysis_voronoi	100	synthetic_20220806-082634_voronoi_20220807-082107
																				150	8	0.00626311	0.241325	0.277158	analysis_voronoi	100	synthetic_20220806-082634_voronoi_20220807-082107
																				151	3	0.00502115	0.114313	0.190754	analysis_voronoi	100	synthetic_20220806-082634_voronoi_20220807-082107
																				152	13	0.00677725	0.303769	0.310954	analysis_voronoi	100	synthetic_20220806-082634_voronoi_20220807-082107
																				153	8	0.00667858	0.0978773	0.176509	analysis_voronoi	100	synthetic_20220806-082634_voronoi_20220807-082107
																				154	6	0.00673566	0.24237	0.277756	analysis_voronoi	100	synthetic_20220806-082634_voronoi_20220807-082107
																				155	5	0.00650859	0.107652	0.185113	analysis_voronoi	100	synthetic_20220806-082634_voronoi_20220807-082107
																				156	8	0.00708853	0.263537	0.289632	analysis_voronoi	100	synthetic_20220806-082634_voronoi_20220807-082107
																				157	15	0.00640603	0.303462	0.310797	analysis_voronoi	100	synthetic_20220806-082634_voronoi_20220807-082107
																				158	19	0.00655399	0.422245	0.366613	analysis_voronoi	100	synthetic_20220806-082634_voronoi_20220807-082107
																				159	37	0.00660459	0.745663	0.487188	analysis_voronoi	100	synthetic_20220806-082634_voronoi_20220807-082107
																				160	15	0.00666334	0.270906	0.293653	analysis_voronoi	100	synthetic_20220806-082634_voronoi_20220807-082107
																				161	17	0.00667604	0.315561	0.316933	analysis_voronoi	100	synthetic_20220806-082634_voronoi_20220807-082107
																				162	4	0.00637179	0.124521	0.199089	analysis_voronoi	100	synthetic_20220806-082634_voronoi_20220807-082107
																				163	3	0.00621846	0.140408	0.211408	analysis_voronoi	100	synthetic_20220806-082634_voronoi_20220807-082107
																				164	8	0.00705936	0.224986	0.267611	analysis_voronoi	100	synthetic_20220806-082634_voronoi_20220807-082107
																				165	12	0.00687545	0.348939	0.333273	analysis_voronoi	100	synthetic_20220806-082634_voronoi_20220807-082107
																				166	4	0.00629818	0.0523241	0.129055	analysis_voronoi	100	synthetic_20220806-082634_voronoi_20220807-082107
																				167	3	0.00685476	0.0895695	0.168852	analysis_voronoi	100	synthetic_20220806-082634_voronoi_20220807-082107
																				168	3	0.00720552	0.0651858	0.144046	analysis_voronoi	100	synthetic_20220806-082634_voronoi_20220807-082107
																				169	4	0.0060375	0.0704541	0.149754	analysis_voronoi	100	synthetic_20220806-082634_voronoi_20220807-082107
																				170	6	0.00562384	0.102256	0.180414	analysis_voronoi	100	synthetic_20220806-082634_voronoi_20220807-082107
																				171	5	0.00588214	0.157593	0.223972	analysis_voronoi	100	synthetic_20220806-082634_voronoi_20220807-082107
																				172	23	0.00661448	0.426605	0.368501	analysis_voronoi	100	synthetic_20220806-082634_voronoi_20220807-082107
																				173	16	0.00651943	0.457572	0.381641	analysis_voronoi	100	synthetic_20220806-082634_voronoi_20220807-082107
																				174	9	0.00649635	0.194744	0.248976	analysis_voronoi	100	synthetic_20220806-082634_voronoi_20220807-082107
																				175	4	0.00539442	0.155403	0.22241	analysis_voronoi	100	synthetic_20220806-082634_voronoi_20220807-082107
																				176	13	0.00669964	0.272361	0.29444	analysis_voronoi	100	synthetic_20220806-082634_voronoi_20220807-082107
																				177	5	0.00691695	0.126035	0.200295	analysis_voronoi	100	synthetic_20220806-082634_voronoi_20220807-082107
																				178	15	0.00630103	0.347345	0.332511	analysis_voronoi	100	synthetic_20220806-082634_voronoi_20220807-082107
																				179	14	0.00700377	0.318641	0.318475	analysis_voronoi	100	synthetic_20220806-082634_voronoi_20220807-082107
																				180	4	0.00712353	0.152716	0.220479	analysis_voronoi	100	synthetic_20220806-082634_voronoi_20220807-082107
																				181	18	0.00631997	0.403575	0.358416	analysis_voronoi	100	synthetic_20220806-082634_voronoi_20220807-082107
																				182	7	0.00629653	0.157387	0.223825	analysis_voronoi	100	synthetic_20220806-082634_voronoi_20220807-082107
																				183	20	0.00682413	0.361053	0.339008	analysis_voronoi	100	synthetic_20220806-082634_voronoi_20220807-082107
																				184	15	0.00661945	0.45665	0.381256	analysis_voronoi	100	synthetic_20220806-082634_voronoi_20220807-082107
																				185	19	0.00703973	0.297408	0.307681	analysis_voronoi	100	synthetic_20220806-082634_voronoi_20220807-082107
																				186	14	0.00674385	0.326878	0.322565	analysis_voronoi	100	synthetic_20220806-082634_voronoi_20220807-082107
																				187	9	0.00683282	0.20489	0.255379	analysis_voronoi	100	synthetic_20220806-082634_voronoi_20220807-082107
																				188	4	0.00656223	0.0772409	0.156801	analysis_voronoi	100	synthetic_20220806-082634_voronoi_20220807-082107
																				189	3	0.00688884	0.103979	0.181928	analysis_voronoi	100	synthetic_20220806-082634_voronoi_20220807-082107
																				190	3	0.00655639	0.0934366	0.172458	analysis_voronoi	100	synthetic_20220806-082634_voronoi_20220807-082107
																				191	12	0.00646723	0.270291	0.29332	analysis_voronoi	100	synthetic_20220806-082634_voronoi_20220807-082107
																				192	19	0.00670469	0.388865	0.351823	analysis_voronoi	100	synthetic_20220806-082634_voronoi_20220807-082107
																				193	3	0.00558328	0.0358107	0.106766	analysis_voronoi	100	synthetic_20220806-082634_voronoi_20220807-082107
																				194	8	0.00673328	0.152463	0.220296	analysis_voronoi	100	synthetic_20220806-082634_voronoi_20220807-082107
																				195	7	0.00663291	0.151482	0.219586	analysis_voronoi	100	synthetic_20220806-082634_voronoi_20220807-082107
																				196	43	0.00652142	0.888824	0.531904	analysis_voronoi	100	synthetic_20220806-082634_voronoi_20220807-082107
																				197	8	0.00706542	0.305257	0.311715	analysis_voronoi	100	synthetic_20220806-082634_voronoi_20220807-082107
																				198	7	0.00671235	0.206762	0.256543	analysis_voronoi	100	synthetic_20220806-082634_voronoi_20220807-082107
																				199	14	0.00698755	0.431679	0.370686	analysis_voronoi	100	synthetic_20220806-082634_voronoi_20220807-082107
																				200	7	0.00669506	0.189661	0.245705	analysis_voronoi	100	synthetic_20220806-082634_voronoi_20220807-082107
																				201	4	0.00653319	0.110069	0.187179	analysis_voronoi	100	synthetic_20220806-082634_voronoi_20220807-082107
																				202	3	0.00585655	0.109773	0.186928	analysis_voronoi	100	synthetic_20220806-082634_voronoi_20220807-082107
																				203	9	0.0069689	0.195041	0.249165	analysis_voronoi	100	synthetic_20220806-082634_voronoi_20220807-082107
																				204	3	0.00671385	0.0920217	0.171147	analysis_voronoi	100	synthetic_20220806-082634_voronoi_20220807-082107
																				205	10	0.00699229	0.300729	0.309395	analysis_voronoi	100	synthetic_20220806-082634_voronoi_20220807-082107
																				206	5	0.00581435	0.138592	0.210036	analysis_voronoi	100	synthetic_20220806-082634_voronoi_20220807-082107
																				207	12	0.00691104	0.337712	0.327868	analysis_voronoi	100	synthetic_20220806-082634_voronoi_20220807-082107
																				208	5	0.00756763	0.146571	0.215997	analysis_voronoi	100	synthetic_20220806-082634_voronoi_20220807-082107
																				209	21	0.00691887	0.418347	0.364916	analysis_voronoi	100	synthetic_20220806-082634_voronoi_20220807-082107
																				210	16	0.00683218	0.311556	0.314915	analysis_voronoi	100	synthetic_20220806-082634_voronoi_20220807-082107
																				211	3	0.00701405	0.0532688	0.130215	analysis_voronoi	100	synthetic_20220806-082634_voronoi_20220807-082107
																				212	15	0.00680185	0.338327	0.328166	analysis_voronoi	100	synthetic_20220806-082634_voronoi_20220807-082107
																				213	19	0.00653004	0.371348	0.343808	analysis_voronoi	100	synthetic_20220806-082634_voronoi_20220807-082107
																				214	15	0.00662809	0.293523	0.305665	analysis_voronoi	100	synthetic_20220806-082634_voronoi_20220807-082107
																				215	13	0.00621651	0.384656	0.349914	analysis_voronoi	100	synthetic_20220806-082634_voronoi_20220807-082107
																				216	5	0.00596094	0.127112	0.20115	analysis_voronoi	100	synthetic_20220806-082634_voronoi_20220807-082107
																				217	3	0.00601864	0.0697266	0.148979	analysis_voronoi	100	synthetic_20220806-082634_voronoi_20220807-082107
																				218	7	0.00630177	0.250952	0.282632	analysis_voronoi	100	synthetic_20220806-082634_voronoi_20220807-082107
																				219	21	0.00676289	0.372802	0.34448	analysis_voronoi	100	synthetic_20220806-082634_voronoi_20220807-082107
																				220	7	0.00659192	0.123265	0.198082	analysis_voronoi	100	synthetic_20220806-082634_voronoi_20220807-082107
																				221	15	0.006896	0.364198	0.340482	analysis_voronoi	100	synthetic_20220806-082634_voronoi_20220807-082107
																				222	9	0.00696428	0.20399	0.254818	analysis_voronoi	100	synthetic_20220806-082634_voronoi_20220807-082107
																				223	3	0.00719551	0.145893	0.215498	analysis_voronoi	100	synthetic_20220806-082634_voronoi_20220807-082107
																				224	3	0.00665041	0.0445469	0.119079	analysis_voronoi	100	synthetic_20220806-082634_voronoi_20220807-082107
																				225	7	0.00671816	0.183054	0.241387	analysis_voronoi	100	synthetic_20220806-082634_voronoi_20220807-082107
																				226	4	0.00705388	0.183386	0.241607	analysis_voronoi	100	synthetic_20220806-082634_voronoi_20220807-082107
																				227	5	0.00749544	0.116265	0.192376	analysis_voronoi	100	synthetic_20220806-082634_voronoi_20220807-082107
																				228	6	0.00678427	0.113318	0.189921	analysis_voronoi	100	synthetic_20220806-082634_voronoi_20220807-082107
																				229	6	0.00689947	0.170245	0.232789	analysis_voronoi	100	synthetic_20220806-082634_voronoi_20220807-082107
																				230	8	0.00714033	0.186503	0.243651	analysis_voronoi	100	synthetic_20220806-082634_voronoi_20220807-082107
																				231	10	0.00703546	0.289407	0.303515	analysis_voronoi	100	synthetic_20220806-082634_voronoi_20220807-082107
																				232	4	0.00840144	0.108406	0.18576	analysis_voronoi	100	synthetic_20220806-082634_voronoi_20220807-082107
																				233	5	0.00595298	0.128655	0.202367	analysis_voronoi	100	synthetic_20220806-082634_voronoi_20220807-082107
																				234	4	0.00700031	0.119384	0.194939	analysis_voronoi	100	synthetic_20220806-082634_voronoi_20220807-082107
																				235	4	0.00708097	0.112304	0.18907	analysis_voronoi	100	synthetic_20220806-082634_voronoi_20220807-082107
																				236	5	0.00700924	0.0996762	0.178123	analysis_voronoi	100	synthetic_20220806-082634_voronoi_20220807-082107
																				237	3	0.0064565	0.114869	0.191217	analysis_voronoi	100	synthetic_20220806-082634_voronoi_20220807-082107
																				238	4	0.00678541	0.133234	0.205936	analysis_voronoi	100	synthetic_20220806-082634_voronoi_20220807-082107
																				239	4	0.00655719	0.109586	0.186768	analysis_voronoi	100	synthetic_20220806-082634_voronoi_20220807-082107
																				240	3	0.00755619	0.0729744	0.152409	analysis_voronoi	100	synthetic_20220806-082634_voronoi_20220807-082107
																				241	11	0.00648431	0.22881	0.269875	analysis_voronoi	100	synthetic_20220806-082634_voronoi_20220807-082107
																				242	12	0.00662852	0.274122	0.295391	analysis_voronoi	100	synthetic_20220806-082634_voronoi_20220807-082107
																				243	3	0.00697993	0.0424865	0.116292	analysis_voronoi	100	synthetic_20220806-082634_voronoi_20220807-082107
																				244	4	0.00596309	0.0850125	0.1645	analysis_voronoi	100	synthetic_20220806-082634_voronoi_20220807-082107
																				245	4	0.00669373	0.0789545	0.158531	analysis_voronoi	100	synthetic_20220806-082634_voronoi_20220807-082107
																				246	5	0.00689311	0.121811	0.19691	analysis_voronoi	100	synthetic_20220806-082634_voronoi_20220807-082107
																				247	6	0.00622715	0.138911	0.210278	analysis_voronoi	100	synthetic_20220806-082634_voronoi_20220807-082107
																				248	3	0.00734551	0.101856	0.18006	analysis_voronoi	100	synthetic_20220806-082634_voronoi_20220807-082107
																				249	7	0.00691146	0.128392	0.202159	analysis_voronoi	100	synthetic_20220806-082634_voronoi_20220807-082107
																				250	7	0.00687677	0.180523	0.239713	analysis_voronoi	100	synthetic_20220806-082634_voronoi_20220807-082107
																				251	8	0.0068808	0.188988	0.245268	analysis_voronoi	100	synthetic_20220806-082634_voronoi_20220807-082107
																				252	4	0.00652953	0.118888	0.194534	analysis_voronoi	100	synthetic_20220806-082634_voronoi_20220807-082107
																				253	4	0.00760828	0.181222	0.240176	analysis_voronoi	100	synthetic_20220806-082634_voronoi_20220807-082107
																				254	3	0.00588311	0.088001	0.167367	analysis_voronoi	100	synthetic_20220806-082634_voronoi_20220807-082107
																				255	9	0.00623093	0.238384	0.275463	analysis_voronoi	100	synthetic_20220806-082634_voronoi_20220807-082107
																				256	8	0.00693363	0.274829	0.295771	analysis_voronoi	100	synthetic_20220806-082634_voronoi_20220807-082107
																				257	8	0.00693491	0.233411	0.272575	analysis_voronoi	100	synthetic_20220806-082634_voronoi_20220807-082107
																				258	17	0.00675053	0.263051	0.289364	analysis_voronoi	100	synthetic_20220806-082634_voronoi_20220807-082107
																				259	5	0.00718733	0.139929	0.211046	analysis_voronoi	100	synthetic_20220806-082634_voronoi_20220807-082107
																				260	5	0.00740993	0.106687	0.184281	analysis_voronoi	100	synthetic_20220806-082634_voronoi_20220807-082107
																				261	9	0.0070523	0.202513	0.253893	analysis_voronoi	100	synthetic_20220806-082634_voronoi_20220807-082107
																				262	5	0.00605766	0.111158	0.188103	analysis_voronoi	100	synthetic_20220806-082634_voronoi_20220807-082107
																				263	6	0.00706577	0.204659	0.255235	analysis_voronoi	100	synthetic_20220806-082634_voronoi_20220807-082107
																				264	3	0.00644165	0.0366162	0.10796	analysis_voronoi	100	synthetic_20220806-082634_voronoi_20220807-082107
																				265	7	0.00672437	0.153568	0.221093	analysis_voronoi	100	synthetic_20220806-082634_voronoi_20220807-082107
																				266	4	0.0060387	0.123172	0.198008	analysis_voronoi	100	synthetic_20220806-082634_voronoi_20220807-082107
																				267	3	0.00684883	0.12993	0.203366	analysis_voronoi	100	synthetic_20220806-082634_voronoi_20220807-082107
																				268	3	0.00732159	0.137943	0.209544	analysis_voronoi	100	synthetic_20220806-082634_voronoi_20220807-082107
																				269	3	0.00668533	0.0435312	0.117713	analysis_voronoi	100	synthetic_20220806-082634_voronoi_20220807-082107
																				270	3	0.0067263	0.0691013	0.148309	analysis_voronoi	100	synthetic_20220806-082634_voronoi_20220807-082107
																				271	12	0.00678047	0.214666	0.261401	analysis_voronoi	100	synthetic_20220806-082634_voronoi_20220807-082107
																				272	6	0.00668132	0.213696	0.260809	analysis_voronoi	100	synthetic_20220806-082634_voronoi_20220807-082107
																				273	9	0.00598139	0.215175	0.26171	analysis_voronoi	100	synthetic_20220806-082634_voronoi_20220807-082107
																				274	4	0.00701058	0.0972958	0.175984	analysis_voronoi	100	synthetic_20220806-082634_voronoi_20220807-082107
																				275	3	0.00658788	0.130261	0.203625	analysis_voronoi	100	synthetic_20220806-082634_voronoi_20220807-082107
																				276	3	0.00775994	0.0729827	0.152418	analysis_voronoi	100	synthetic_20220806-082634_voronoi_20220807-082107
																				277	15	0.00663638	0.287079	0.302291	analysis_voronoi	100	synthetic_20220806-082634_voronoi_20220807-082107
																				278	12	0.0063454	0.310593	0.314428	analysis_voronoi	100	synthetic_20220806-082634_voronoi_20220807-082107
																				279	8	0.00654996	0.199904	0.252253	analysis_voronoi	100	synthetic_20220806-082634_voronoi_20220807-082107
																				280	3	0.00698725	0.0568509	0.134522	analysis_voronoi	100	synthetic_20220806-082634_voronoi_20220807-082107
																				281	3	0.00713339	0.0892464	0.168547	analysis_voronoi	100	synthetic_20220806-082634_voronoi_20220807-082107
																				282	11	0.00723998	0.242805	0.278006	analysis_voronoi	100	synthetic_20220806-082634_voronoi_20220807-082107
																				283	3	0.00656585	0.10055	0.178902	analysis_voronoi	100	synthetic_20220806-082634_voronoi_20220807-082107
																				284	3	0.00625252	0.218119	0.263495	analysis_voronoi	100	synthetic_20220806-082634_voronoi_20220807-082107
																				285	11	0.00652833	0.204174	0.254933	analysis_voronoi	100	synthetic_20220806-082634_voronoi_20220807-082107
																				286	8	0.00732461	0.2084	0.257557	analysis_voronoi	100	synthetic_20220806-082634_voronoi_20220807-082107
																				287	5	0.00730732	0.0804288	0.160004	analysis_voronoi	100	synthetic_20220806-082634_voronoi_20220807-082107
																				288	6	0.0060747	0.100499	0.178857	analysis_voronoi	100	synthetic_20220806-082634_voronoi_20220807-082107
																				289	3	0.00681922	0.0881144	0.167474	analysis_voronoi	100	synthetic_20220806-082634_voronoi_20220807-082107
																				290	6	0.00702074	0.110686	0.187703	analysis_voronoi	100	synthetic_20220806-082634_voronoi_20220807-082107
																				291	4	0.00752535	0.101511	0.179756	analysis_voronoi	100	synthetic_20220806-082634_voronoi_20220807-082107
																				292	4	0.0067447	0.11811	0.193896	analysis_voronoi	100	synthetic_20220806-082634_voronoi_20220807-082107
																				293	3	0.00677051	0.0686038	0.147774	analysis_voronoi	100	synthetic_20220806-082634_voronoi_20220807-082107
																				294	4	0.00603942	0.24827	0.281117	analysis_voronoi	100	synthetic_20220806-082634_voronoi_20220807-082107
																				295	10	0.00608491	0.222066	0.265868	analysis_voronoi	100	synthetic_20220806-082634_voronoi_20220807-082107
																				296	3	0.00639292	0.0875868	0.166972	analysis_voronoi	100	synthetic_20220806-082634_voronoi_20220807-082107
																				297	4	0.00614564	0.0737948	0.153263	analysis_voronoi	100	synthetic_20220806-082634_voronoi_20220807-082107
																				298	3	0.00739881	0.064521	0.14331	analysis_voronoi	100	synthetic_20220806-082634_voronoi_20220807-082107
																				299	4	0.00752312	0.126953	0.201023	analysis_voronoi	100	synthetic_20220806-082634_voronoi_20220807-082107
																				300	3	0.00627714	0.0825836	0.162133	analysis_voronoi	100	synthetic_20220806-082634_voronoi_20220807-082107
																				301	3	0.0081032	0.0721148	0.151509	analysis_voronoi	100	synthetic_20220806-082634_voronoi_20220807-082107
																				302	4	0.00728794	0.096464	0.17523	analysis_voronoi	100	synthetic_20220806-082634_voronoi_20220807-082107
																				303	4	0.00523559	0.105077	0.182886	analysis_voronoi	100	synthetic_20220806-082634_voronoi_20220807-082107
																				304	3	0.00628014	0.0736404	0.153103	analysis_voronoi	100	synthetic_20220806-082634_voronoi_20220807-082107
																				305	3	0.00625642	0.10895	0.186225	analysis_voronoi	100	synthetic_20220806-082634_voronoi_20220807-082107
																				306	6	0.00639205	0.146051	0.215614	analysis_voronoi	100	synthetic_20220806-082634_voronoi_20220807-082107
																				307	3	0.0065389	0.111	0.187969	analysis_voronoi	100	synthetic_20220806-082634_voronoi_20220807-082107
																				308	3	0.00717802	0.184067	0.242055	analysis_voronoi	100	synthetic_20220806-082634_voronoi_20220807-082107
																				309	4	0.0073837	0.174799	0.235882	analysis_voronoi	100	synthetic_20220806-082634_voronoi_20220807-082107
																				310	3	0.00692871	0.0996226	0.178075	analysis_voronoi	100	synthetic_20220806-082634_voronoi_20220807-082107
																				311	5	0.00651497	0.153139	0.220784	analysis_voronoi	100	synthetic_20220806-082634_voronoi_20220807-082107
																				312	3	0.00671799	0.0809034	0.160475	analysis_voronoi	100	synthetic_20220806-082634_voronoi_20220807-082107
																				313	3	0.00661141	0.0963144	0.175094	analysis_voronoi	100	synthetic_20220806-082634_voronoi_20220807-082107
																				314	4	0.00674046	0.101768	0.179983	analysis_voronoi	100	synthetic_20220806-082634_voronoi_20220807-082107
																				315	3	0.00667885	0.10665	0.184249	analysis_voronoi	100	synthetic_20220806-082634_voronoi_20220807-082107
																				316	3	0.00603401	0.0888383	0.168161	analysis_voronoi	100	synthetic_20220806-082634_voronoi_20220807-082107
																				317	4	0.00688353	0.204232	0.254969	analysis_voronoi	100	synthetic_20220806-082634_voronoi_20220807-082107
																				318	3	0.00646391	0.0814037	0.160971	analysis_voronoi	100	synthetic_20220806-082634_voronoi_20220807-082107
																				319	3	0.00697457	0.0530434	0.129939	analysis_voronoi	100	synthetic_20220806-082634_voronoi_20220807-082107
																				320	3	0.00705702	0.0488621	0.124713	analysis_voronoi	100	synthetic_20220806-082634_voronoi_20220807-082107
																				321	4	0.0059456	0.088499	0.167839	analysis_voronoi	100	synthetic_20220806-082634_voronoi_20220807-082107
																				322	3	0.00616711	0.0933355	0.172365	analysis_voronoi	100	synthetic_20220806-082634_voronoi_20220807-082107
																				323	7	0.00679635	0.185353	0.242898	analysis_voronoi	100	synthetic_20220806-082634_voronoi_20220807-082107
																				324	3	0.00555784	0.0447998	0.119416	analysis_voronoi	100	synthetic_20220806-082634_voronoi_20220807-082107
																				325	3	0.0068	0.0844244	0.16393	analysis_voronoi	100	synthetic_20220806-082634_voronoi_20220807-082107
																				326	3	0.00635244	0.088489	0.16783	analysis_voronoi	100	synthetic_20220806-082634_voronoi_20220807-082107
																				327	3	0.00767266	0.223412	0.266673	analysis_voronoi	100	synthetic_20220806-082634_voronoi_20220807-082107
																				328	3	0.00593996	0.119871	0.195336	analysis_voronoi	100	synthetic_20220806-082634_voronoi_20220807-082107
																				329	3	0.00687508	0.0461738	0.121234	analysis_voronoi	100	synthetic_20220806-082634_voronoi_20220807-082107
																				330	3	0.00619876	0.0807171	0.16029	analysis_voronoi	100	synthetic_20220806-082634_voronoi_20220807-082107
																				331	3	0.00799571	0.105701	0.183427	analysis_voronoi	100	synthetic_20220806-082634_voronoi_20220807-082107
																				332	3	0.00645446	0.123193	0.198024	analysis_voronoi	100	synthetic_20220806-082634_voronoi_20220807-082107
																				333	3	0.00722219	0.037781	0.109663	analysis_voronoi	100	synthetic_20220806-082634_voronoi_20220807-082107
																				334	3	0.00652339	0.0524284	0.129184	analysis_voronoi	100	synthetic_20220806-082634_voronoi_20220807-082107
																				335	3	0.0067338	0.0880479	0.167411	analysis_voronoi	100	synthetic_20220806-082634_voronoi_20220807-082107
																				336	5	0.00620419	0.14877	0.217612	analysis_voronoi	100	synthetic_20220806-082634_voronoi_20220807-082107
																				337	3	0.00702693	0.0978667	0.176499	analysis_voronoi	100	synthetic_20220806-082634_voronoi_20220807-082107
																				338	5	0.00661982	0.139785	0.210938	analysis_voronoi	100	synthetic_20220806-082634_voronoi_20220807-082107
																				339	8	0.00667095	0.191037	0.246595	analysis_voronoi	100	synthetic_20220806-082634_voronoi_20220807-082107
																				340	5	0.00735917	0.101875	0.180077	analysis_voronoi	100	synthetic_20220806-082634_voronoi_20220807-082107
																				341	3	0.0059564	0.0873788	0.166774	analysis_voronoi	100	synthetic_20220806-082634_voronoi_20220807-082107
																				342	3	0.00748487	0.0719666	0.151353	analysis_voronoi	100	synthetic_20220806-082634_voronoi_20220807-082107
																				343	4	0.00608167	0.0787401	0.158315	analysis_voronoi	100	synthetic_20220806-082634_voronoi_20220807-082107
																				344	3	0.00683479	0.0936822	0.172685	analysis_voronoi	100	synthetic_20220806-082634_voronoi_20220807-082107
																				345	5	0.00697224	0.208413	0.257566	analysis_voronoi	100	synthetic_20220806-082634_voronoi_20220807-082107
																				346	3	0.00554541	0.0718135	0.151192	analysis_voronoi	100	synthetic_20220806-082634_voronoi_20220807-082107
																				347	3	0.00758522	0.072778	0.152204	analysis_voronoi	100	synthetic_20220806-082634_voronoi_20220807-082107
																				348	3	0.00668434	0.154408	0.221697	analysis_voronoi	100	synthetic_20220806-082634_voronoi_20220807-082107
																				1	65	0.00619202	0.946575	0.548912	analysis_voronoi	100	synthetic_20220806-082638_voronoi_20220807-082145
																				2	66	0.00657595	0.964857	0.554187	analysis_voronoi	100	synthetic_20220806-082638_voronoi_20220807-082145
																				3	17	0.00488206	0.237372	0.274878	analysis_voronoi	100	synthetic_20220806-082638_voronoi_20220807-082145
																				4	37	0.00620942	0.509926	0.402883	analysis_voronoi	100	synthetic_20220806-082638_voronoi_20220807-082145
																				5	28	0.00628858	0.549603	0.418263	analysis_voronoi	100	synthetic_20220806-082638_voronoi_20220807-082145
																				6	89	0.0063713	1.7331	0.742741	analysis_voronoi	100	synthetic_20220806-082638_voronoi_20220807-082145
																				7	17	0.00572829	0.385525	0.350309	analysis_voronoi	100	synthetic_20220806-082638_voronoi_20220807-082145
																				8	12	0.00551586	0.133932	0.206475	analysis_voronoi	100	synthetic_20220806-082638_voronoi_20220807-082145
																				9	47	0.00561216	0.616783	0.443089	analysis_voronoi	100	synthetic_20220806-082638_voronoi_20220807-082145
																				10	11	0.00450887	0.162338	0.227319	analysis_voronoi	100	synthetic_20220806-082638_voronoi_20220807-082145
																				11	52	0.00615209	0.714733	0.476977	analysis_voronoi	100	synthetic_20220806-082638_voronoi_20220807-082145
																				12	10	0.0047693	0.122637	0.197577	analysis_voronoi	100	synthetic_20220806-082638_voronoi_20220807-082145
																				13	13	0.00533089	0.187063	0.244017	analysis_voronoi	100	synthetic_20220806-082638_voronoi_20220807-082145
																				14	14	0.00524139	0.149169	0.217904	analysis_voronoi	100	synthetic_20220806-082638_voronoi_20220807-082145
																				15	57	0.00589146	0.945323	0.548549	analysis_voronoi	100	synthetic_20220806-082638_voronoi_20220807-082145
																				16	47	0.00640765	0.693569	0.469862	analysis_voronoi	100	synthetic_20220806-082638_voronoi_20220807-082145
																				17	13	0.0051188	0.273394	0.294998	analysis_voronoi	100	synthetic_20220806-082638_voronoi_20220807-082145
																				18	56	0.00643742	0.974486	0.556946	analysis_voronoi	100	synthetic_20220806-082638_voronoi_20220807-082145
																				19	59	0.00600377	1.12645	0.598798	analysis_voronoi	100	synthetic_20220806-082638_voronoi_20220807-082145
																				20	6	0.00506919	0.0659972	0.14494	analysis_voronoi	100	synthetic_20220806-082638_voronoi_20220807-082145
																				21	4	0.00389125	0.0161285	0.0716509	analysis_voronoi	100	synthetic_20220806-082638_voronoi_20220807-082145
																				22	18	0.00574844	0.282069	0.299642	analysis_voronoi	100	synthetic_20220806-082638_voronoi_20220807-082145
																				23	51	0.00536872	0.560401	0.422352	analysis_voronoi	100	synthetic_20220806-082638_voronoi_20220807-082145
																				24	9	0.00475997	0.166525	0.230232	analysis_voronoi	100	synthetic_20220806-082638_voronoi_20220807-082145
																				25	103	0.00557385	1.66571	0.728156	analysis_voronoi	100	synthetic_20220806-082638_voronoi_20220807-082145
																				26	30	0.00592539	0.384368	0.349783	analysis_voronoi	100	synthetic_20220806-082638_voronoi_20220807-082145
																				27	37	0.00607976	0.678885	0.464861	analysis_voronoi	100	synthetic_20220806-082638_voronoi_20220807-082145
																				28	11	0.00545085	0.169177	0.232058	analysis_voronoi	100	synthetic_20220806-082638_voronoi_20220807-082145
																				29	51	0.00591681	0.669765	0.461728	analysis_voronoi	100	synthetic_20220806-082638_voronoi_20220807-082145
																				30	6	0.00584303	0.178803	0.238568	analysis_voronoi	100	synthetic_20220806-082638_voronoi_20220807-082145
																				31	52	0.00655198	0.849163	0.519901	analysis_voronoi	100	synthetic_20220806-082638_voronoi_20220807-082145
																				32	29	0.00569512	0.463341	0.384039	analysis_voronoi	100	synthetic_20220806-082638_voronoi_20220807-082145
																				33	45	0.00597423	0.807304	0.506925	analysis_voronoi	100	synthetic_20220806-082638_voronoi_20220807-082145
																				34	64	0.00640939	1.01338	0.567951	analysis_voronoi	100	synthetic_20220806-082638_voronoi_20220807-082145
																				35	13	0.00437424	0.197244	0.250569	analysis_voronoi	100	synthetic_20220806-082638_voronoi_20220807-082145
																				36	26	0.00654846	0.450261	0.37858	analysis_voronoi	100	synthetic_20220806-082638_voronoi_20220807-082145
																				37	17	0.00585549	0.342688	0.330274	analysis_voronoi	100	synthetic_20220806-082638_voronoi_20220807-082145
																				38	30	0.00592208	0.366282	0.341455	analysis_voronoi	100	synthetic_20220806-082638_voronoi_20220807-082145
																				39	10	0.00561106	0.213627	0.260767	analysis_voronoi	100	synthetic_20220806-082638_voronoi_20220807-082145
																				40	31	0.00642464	0.519172	0.406519	analysis_voronoi	100	synthetic_20220806-082638_voronoi_20220807-082145
																				41	7	0.00436877	0.0638047	0.142512	analysis_voronoi	100	synthetic_20220806-082638_voronoi_20220807-082145
																				42	5	0.00453734	0.0454381	0.120264	analysis_voronoi	100	synthetic_20220806-082638_voronoi_20220807-082145
																				43	17	0.00479399	0.176969	0.237341	analysis_voronoi	100	synthetic_20220806-082638_voronoi_20220807-082145
																				44	30	0.00595365	0.494924	0.396912	analysis_voronoi	100	synthetic_20220806-082638_voronoi_20220807-082145
																				45	10	0.00550376	0.157287	0.223754	analysis_voronoi	100	synthetic_20220806-082638_voronoi_20220807-082145
																				46	11	0.00469624	0.144963	0.21481	analysis_voronoi	100	synthetic_20220806-082638_voronoi_20220807-082145
																				47	6	0.00432948	0.0300626	0.0978224	analysis_voronoi	100	synthetic_20220806-082638_voronoi_20220807-082145
																				48	51	0.0065709	0.719696	0.47863	analysis_voronoi	100	synthetic_20220806-082638_voronoi_20220807-082145
																				49	34	0.00545919	0.543352	0.415878	analysis_voronoi	100	synthetic_20220806-082638_voronoi_20220807-082145
																				50	25	0.00602143	0.369702	0.343045	analysis_voronoi	100	synthetic_20220806-082638_voronoi_20220807-082145
																				51	51	0.0045573	0.424522	0.3676	analysis_voronoi	100	synthetic_20220806-082638_voronoi_20220807-082145
																				52	121	0.00645322	2.52126	0.895847	analysis_voronoi	100	synthetic_20220806-082638_voronoi_20220807-082145
																				53	6	0.00426112	0.0283171	0.09494	analysis_voronoi	100	synthetic_20220806-082638_voronoi_20220807-082145
																				54	12	0.00579418	0.356914	0.33706	analysis_voronoi	100	synthetic_20220806-082638_voronoi_20220807-082145
																				55	12	0.00531465	0.256369	0.285665	analysis_voronoi	100	synthetic_20220806-082638_voronoi_20220807-082145
																				56	45	0.00681771	0.734198	0.483428	analysis_voronoi	100	synthetic_20220806-082638_voronoi_20220807-082145
																				57	3	0.00550754	0.113756	0.190288	analysis_voronoi	100	synthetic_20220806-082638_voronoi_20220807-082145
																				58	26	0.00611669	0.45344	0.379914	analysis_voronoi	100	synthetic_20220806-082638_voronoi_20220807-082145
																				59	36	0.006089	0.758142	0.491248	analysis_voronoi	100	synthetic_20220806-082638_voronoi_20220807-082145
																				60	15	0.00493357	0.242402	0.277775	analysis_voronoi	100	synthetic_20220806-082638_voronoi_20220807-082145
																				61	49	0.00497074	0.548642	0.417897	analysis_voronoi	100	synthetic_20220806-082638_voronoi_20220807-082145
																				62	9	0.00511466	0.128358	0.202132	analysis_voronoi	100	synthetic_20220806-082638_voronoi_20220807-082145
																				63	51	0.00555555	0.649456	0.454674	analysis_voronoi	100	synthetic_20220806-082638_voronoi_20220807-082145
																				64	64	0.0060917	1.15868	0.607306	analysis_voronoi	100	synthetic_20220806-082638_voronoi_20220807-082145
																				65	46	0.0063137	0.852741	0.520995	analysis_voronoi	100	synthetic_20220806-082638_voronoi_20220807-082145
																				66	78	0.00668804	1.52349	0.696378	analysis_voronoi	100	synthetic_20220806-082638_voronoi_20220807-082145
																				67	35	0.00596776	0.505769	0.401237	analysis_voronoi	100	synthetic_20220806-082638_voronoi_20220807-082145
																				68	132	0.0063986	2.54855	0.900682	analysis_voronoi	100	synthetic_20220806-082638_voronoi_20220807-082145
																				69	24	0.00572536	0.379289	0.347464	analysis_voronoi	100	synthetic_20220806-082638_voronoi_20220807-082145
																				70	84	0.00649249	1.2181	0.622682	analysis_voronoi	100	synthetic_20220806-082638_voronoi_20220807-082145
																				71	50	0.00643115	0.856606	0.522175	analysis_voronoi	100	synthetic_20220806-082638_voronoi_20220807-082145
																				72	22	0.00635746	0.326148	0.322205	analysis_voronoi	100	synthetic_20220806-082638_voronoi_20220807-082145
																				73	9	0.00528306	0.160508	0.226034	analysis_voronoi	100	synthetic_20220806-082638_voronoi_20220807-082145
																				74	19	0.00566038	0.286576	0.302027	analysis_voronoi	100	synthetic_20220806-082638_voronoi_20220807-082145
																				75	47	0.00617825	0.87865	0.528851	analysis_voronoi	100	synthetic_20220806-082638_voronoi_20220807-082145
																				76	54	0.00647767	0.972029	0.556243	analysis_voronoi	100	synthetic_20220806-082638_voronoi_20220807-082145
																				77	42	0.00562137	0.594414	0.43498	analysis_voronoi	100	synthetic_20220806-082638_voronoi_20220807-082145
																				78	84	0.00597078	1.08991	0.589008	analysis_voronoi	100	synthetic_20220806-082638_voronoi_20220807-082145
																				79	16	0.00563062	0.232911	0.272283	analysis_voronoi	100	synthetic_20220806-082638_voronoi_20220807-082145
																				80	41	0.00455796	0.390891	0.352738	analysis_voronoi	100	synthetic_20220806-082638_voronoi_20220807-082145
																				81	9	0.004539	0.127563	0.201506	analysis_voronoi	100	synthetic_20220806-082638_voronoi_20220807-082145
																				82	23	0.00464295	0.246568	0.280152	analysis_voronoi	100	synthetic_20220806-082638_voronoi_20220807-082145
																				83	6	0.0048513	0.0872985	0.166697	analysis_voronoi	100	synthetic_20220806-082638_voronoi_20220807-082145
																				84	19	0.0055797	0.274327	0.295501	analysis_voronoi	100	synthetic_20220806-082638_voronoi_20220807-082145
																				85	45	0.00678131	0.808802	0.507395	analysis_voronoi	100	synthetic_20220806-082638_voronoi_20220807-082145
																				86	45	0.0067614	0.918698	0.540769	analysis_voronoi	100	synthetic_20220806-082638_voronoi_20220807-082145
																				87	17	0.00662589	0.36984	0.343109	analysis_voronoi	100	synthetic_20220806-082638_voronoi_20220807-082145
																				88	8	0.00684735	0.223831	0.266923	analysis_voronoi	100	synthetic_20220806-082638_voronoi_20220807-082145
																				89	33	0.00669969	0.438158	0.373457	analysis_voronoi	100	synthetic_20220806-082638_voronoi_20220807-082145
																				90	13	0.00670929	0.298301	0.308143	analysis_voronoi	100	synthetic_20220806-082638_voronoi_20220807-082145
																				91	39	0.0067894	0.67683	0.464157	analysis_voronoi	100	synthetic_20220806-082638_voronoi_20220807-082145
																				92	25	0.00704604	0.580046	0.429691	analysis_voronoi	100	synthetic_20220806-082638_voronoi_20220807-082145
																				93	4	0.00674796	0.19528	0.249318	analysis_voronoi	100	synthetic_20220806-082638_voronoi_20220807-082145
																				94	7	0.00680899	0.157613	0.223986	analysis_voronoi	100	synthetic_20220806-082638_voronoi_20220807-082145
																				95	13	0.00638611	0.368656	0.342559	analysis_voronoi	100	synthetic_20220806-082638_voronoi_20220807-082145
																				96	66	0.00681964	1.14991	0.605003	analysis_voronoi	100	synthetic_20220806-082638_voronoi_20220807-082145
																				97	20	0.00684009	0.505247	0.40103	analysis_voronoi	100	synthetic_20220806-082638_voronoi_20220807-082145
																				98	11	0.00630476	0.236746	0.274515	analysis_voronoi	100	synthetic_20220806-082638_voronoi_20220807-082145
																				99	39	0.00668841	0.560845	0.422519	analysis_voronoi	100	synthetic_20220806-082638_voronoi_20220807-082145
																				100	24	0.0066367	0.516935	0.405642	analysis_voronoi	100	synthetic_20220806-082638_voronoi_20220807-082145
																				101	50	0.00653631	0.936929	0.546108	analysis_voronoi	100	synthetic_20220806-082638_voronoi_20220807-082145
																				102	9	0.00663328	0.271059	0.293736	analysis_voronoi	100	synthetic_20220806-082638_voronoi_20220807-082145
																				103	23	0.0067447	0.515968	0.405263	analysis_voronoi	100	synthetic_20220806-082638_voronoi_20220807-082145
																				104	41	0.00658741	0.886602	0.531238	analysis_voronoi	100	synthetic_20220806-082638_voronoi_20220807-082145
																				105	8	0.00653053	0.140011	0.211109	analysis_voronoi	100	synthetic_20220806-082638_voronoi_20220807-082145
																				106	17	0.00680401	0.378656	0.347174	analysis_voronoi	100	synthetic_20220806-082638_voronoi_20220807-082145
																				107	18	0.00649875	0.31691	0.317609	analysis_voronoi	100	synthetic_20220806-082638_voronoi_20220807-082145
																				108	9	0.0072062	0.391747	0.353124	analysis_voronoi	100	synthetic_20220806-082638_voronoi_20220807-082145
																				109	16	0.00636972	0.345287	0.331524	analysis_voronoi	100	synthetic_20220806-082638_voronoi_20220807-082145
																				110	7	0.00701006	0.176412	0.236968	analysis_voronoi	100	synthetic_20220806-082638_voronoi_20220807-082145
																				111	5	0.00657378	0.197384	0.250658	analysis_voronoi	100	synthetic_20220806-082638_voronoi_20220807-082145
																				112	9	0.00724106	0.254315	0.284519	analysis_voronoi	100	synthetic_20220806-082638_voronoi_20220807-082145
																				113	9	0.00683787	0.163824	0.228357	analysis_voronoi	100	synthetic_20220806-082638_voronoi_20220807-082145
																				114	14	0.00675861	0.374296	0.34517	analysis_voronoi	100	synthetic_20220806-082638_voronoi_20220807-082145
																				115	30	0.00656339	0.589037	0.433008	analysis_voronoi	100	synthetic_20220806-082638_voronoi_20220807-082145
																				116	14	0.00670645	0.297887	0.307929	analysis_voronoi	100	synthetic_20220806-082638_voronoi_20220807-082145
																				117	18	0.00641371	0.365833	0.341245	analysis_voronoi	100	synthetic_20220806-082638_voronoi_20220807-082145
																				118	7	0.00621258	0.209669	0.25834	analysis_voronoi	100	synthetic_20220806-082638_voronoi_20220807-082145
																				119	12	0.00706094	0.306893	0.312549	analysis_voronoi	100	synthetic_20220806-082638_voronoi_20220807-082145
																				120	19	0.00688062	0.372554	0.344366	analysis_voronoi	100	synthetic_20220806-082638_voronoi_20220807-082145
																				121	3	0.00557901	0.0953207	0.174188	analysis_voronoi	100	synthetic_20220806-082638_voronoi_20220807-082145
																				122	3	0.00602599	0.120302	0.195686	analysis_voronoi	100	synthetic_20220806-082638_voronoi_20220807-082145
																				123	45	0.0066463	1.07644	0.585355	analysis_voronoi	100	synthetic_20220806-082638_voronoi_20220807-082145
																				124	24	0.00672934	0.579445	0.429468	analysis_voronoi	100	synthetic_20220806-082638_voronoi_20220807-082145
																				125	9	0.00631127	0.185241	0.242825	analysis_voronoi	100	synthetic_20220806-082638_voronoi_20220807-082145
																				126	8	0.00600556	0.194388	0.248748	analysis_voronoi	100	synthetic_20220806-082638_voronoi_20220807-082145
																				127	3	0.00633041	0.151829	0.219838	analysis_voronoi	100	synthetic_20220806-082638_voronoi_20220807-082145
																				128	12	0.00661318	0.170078	0.232675	analysis_voronoi	100	synthetic_20220806-082638_voronoi_20220807-082145
																				129	10	0.00618676	0.238885	0.275753	analysis_voronoi	100	synthetic_20220806-082638_voronoi_20220807-082145
																				130	13	0.00635468	0.250181	0.282197	analysis_voronoi	100	synthetic_20220806-082638_voronoi_20220807-082145
																				131	8	0.00680998	0.110599	0.187629	analysis_voronoi	100	synthetic_20220806-082638_voronoi_20220807-082145
																				132	11	0.00669023	0.210738	0.258998	analysis_voronoi	100	synthetic_20220806-082638_voronoi_20220807-082145
																				133	7	0.00580255	0.178728	0.238518	analysis_voronoi	100	synthetic_20220806-082638_voronoi_20220807-082145
																				134	20	0.00683635	0.257756	0.286437	analysis_voronoi	100	synthetic_20220806-082638_voronoi_20220807-082145
																				135	41	0.00636173	0.641077	0.451731	analysis_voronoi	100	synthetic_20220806-082638_voronoi_20220807-082145
																				136	24	0.00651708	0.52377	0.408315	analysis_voronoi	100	synthetic_20220806-082638_voronoi_20220807-082145
																				137	10	0.00691831	0.307789	0.313005	analysis_voronoi	100	synthetic_20220806-082638_voronoi_20220807-082145
																				138	13	0.00668651	0.289526	0.303577	analysis_voronoi	100	synthetic_20220806-082638_voronoi_20220807-082145
																				139	12	0.00673372	0.315214	0.316758	analysis_voronoi	100	synthetic_20220806-082638_voronoi_20220807-082145
																				140	27	0.0062968	0.44665	0.377058	analysis_voronoi	100	synthetic_20220806-082638_voronoi_20220807-082145
																				141	19	0.0065724	0.384589	0.349883	analysis_voronoi	100	synthetic_20220806-082638_voronoi_20220807-082145
																				142	7	0.00731266	0.160788	0.226231	analysis_voronoi	100	synthetic_20220806-082638_voronoi_20220807-082145
																				143	5	0.00732677	0.155289	0.222329	analysis_voronoi	100	synthetic_20220806-082638_voronoi_20220807-082145
																				144	28	0.00647269	0.513424	0.404262	analysis_voronoi	100	synthetic_20220806-082638_voronoi_20220807-082145
																				145	3	0.00587269	0.188963	0.245253	analysis_voronoi	100	synthetic_20220806-082638_voronoi_20220807-082145
																				146	18	0.00665719	0.34143	0.329667	analysis_voronoi	100	synthetic_20220806-082638_voronoi_20220807-082145
																				147	13	0.00652111	0.311703	0.314989	analysis_voronoi	100	synthetic_20220806-082638_voronoi_20220807-082145
																				148	9	0.00690364	0.194616	0.248894	analysis_voronoi	100	synthetic_20220806-082638_voronoi_20220807-082145
																				149	5	0.00658947	0.191227	0.246717	analysis_voronoi	100	synthetic_20220806-082638_voronoi_20220807-082145
																				150	33	0.00654211	0.561352	0.42271	analysis_voronoi	100	synthetic_20220806-082638_voronoi_20220807-082145
																				151	18	0.00707756	0.272619	0.29458	analysis_voronoi	100	synthetic_20220806-082638_voronoi_20220807-082145
																				152	31	0.00675518	0.634306	0.449339	analysis_voronoi	100	synthetic_20220806-082638_voronoi_20220807-082145
																				153	34	0.00651698	0.636396	0.450079	analysis_voronoi	100	synthetic_20220806-082638_voronoi_20220807-082145
																				154	12	0.00675167	0.244981	0.279249	analysis_voronoi	100	synthetic_20220806-082638_voronoi_20220807-082145
																				155	16	0.0067831	0.367024	0.3418	analysis_voronoi	100	synthetic_20220806-082638_voronoi_20220807-082145
																				156	46	0.00657444	0.866413	0.525155	analysis_voronoi	100	synthetic_20220806-082638_voronoi_20220807-082145
																				157	29	0.00674247	0.511838	0.403637	analysis_voronoi	100	synthetic_20220806-082638_voronoi_20220807-082145
																				158	15	0.00676804	0.37286	0.344507	analysis_voronoi	100	synthetic_20220806-082638_voronoi_20220807-082145
																				159	15	0.00594202	0.375497	0.345723	analysis_voronoi	100	synthetic_20220806-082638_voronoi_20220807-082145
																				160	4	0.00626347	0.0585298	0.136494	analysis_voronoi	100	synthetic_20220806-082638_voronoi_20220807-082145
																				161	5	0.00658624	0.124893	0.199386	analysis_voronoi	100	synthetic_20220806-082638_voronoi_20220807-082145
																				162	18	0.0067143	0.434016	0.371688	analysis_voronoi	100	synthetic_20220806-082638_voronoi_20220807-082145
																				163	7	0.00603117	0.115697	0.191905	analysis_voronoi	100	synthetic_20220806-082638_voronoi_20220807-082145
																				164	24	0.00666737	0.51988	0.406796	analysis_voronoi	100	synthetic_20220806-082638_voronoi_20220807-082145
																				165	3	0.0054949	0.0841289	0.163643	analysis_voronoi	100	synthetic_20220806-082638_voronoi_20220807-082145
																				166	7	0.00606253	0.0867468	0.16617	analysis_voronoi	100	synthetic_20220806-082638_voronoi_20220807-082145
																				167	24	0.00667611	0.402189	0.3578	analysis_voronoi	100	synthetic_20220806-082638_voronoi_20220807-082145
																				168	7	0.00685012	0.0726338	0.152053	analysis_voronoi	100	synthetic_20220806-082638_voronoi_20220807-082145
																				169	3	0.00722845	0.0504175	0.126682	analysis_voronoi	100	synthetic_20220806-082638_voronoi_20220807-082145
																				170	8	0.00651243	0.21588	0.262139	analysis_voronoi	100	synthetic_20220806-082638_voronoi_20220807-082145
																				171	14	0.00713049	0.433158	0.37132	analysis_voronoi	100	synthetic_20220806-082638_voronoi_20220807-082145
																				172	61	0.00651233	1.00397	0.565309	analysis_voronoi	100	synthetic_20220806-082638_voronoi_20220807-082145
																				173	5	0.00659289	0.199762	0.252163	analysis_voronoi	100	synthetic_20220806-082638_voronoi_20220807-082145
																				174	6	0.00663807	0.1513	0.219454	analysis_voronoi	100	synthetic_20220806-082638_voronoi_20220807-082145
																				175	3	0.00587391	0.155406	0.222413	analysis_voronoi	100	synthetic_20220806-082638_voronoi_20220807-082145
																				176	3	0.00696498	0.123822	0.198529	analysis_voronoi	100	synthetic_20220806-082638_voronoi_20220807-082145
																				177	12	0.00640022	0.286397	0.301932	analysis_voronoi	100	synthetic_20220806-082638_voronoi_20220807-082145
																				178	17	0.00651357	0.30094	0.309503	analysis_voronoi	100	synthetic_20220806-082638_voronoi_20220807-082145
																				179	12	0.00662947	0.29157	0.304647	analysis_voronoi	100	synthetic_20220806-082638_voronoi_20220807-082145
																				180	3	0.00637175	0.173292	0.234863	analysis_voronoi	100	synthetic_20220806-082638_voronoi_20220807-082145
																				181	9	0.00747326	0.365005	0.340859	analysis_voronoi	100	synthetic_20220806-082638_voronoi_20220807-082145
																				182	15	0.00726158	0.32928	0.323748	analysis_voronoi	100	synthetic_20220806-082638_voronoi_20220807-082145
																				183	5	0.00569243	0.132459	0.205336	analysis_voronoi	100	synthetic_20220806-082638_voronoi_20220807-082145
																				184	14	0.00695025	0.280792	0.298963	analysis_voronoi	100	synthetic_20220806-082638_voronoi_20220807-082145
																				185	4	0.00523968	0.0356898	0.106585	analysis_voronoi	100	synthetic_20220806-082638_voronoi_20220807-082145
																				186	12	0.00657184	0.316055	0.31718	analysis_voronoi	100	synthetic_20220806-082638_voronoi_20220807-082145
																				187	9	0.00708309	0.199145	0.251773	analysis_voronoi	100	synthetic_20220806-082638_voronoi_20220807-082145
																				188	5	0.00678229	0.194719	0.24896	analysis_voronoi	100	synthetic_20220806-082638_voronoi_20220807-082145
																				189	5	0.0078604	0.114369	0.1908	analysis_voronoi	100	synthetic_20220806-082638_voronoi_20220807-082145
																				190	22	0.0066114	0.516839	0.405605	analysis_voronoi	100	synthetic_20220806-082638_voronoi_20220807-082145
																				191	4	0.00678043	0.221021	0.265242	analysis_voronoi	100	synthetic_20220806-082638_voronoi_20220807-082145
																				192	3	0.0078312	0.0593171	0.137409	analysis_voronoi	100	synthetic_20220806-082638_voronoi_20220807-082145
																				193	5	0.00641085	0.0814252	0.160992	analysis_voronoi	100	synthetic_20220806-082638_voronoi_20220807-082145
																				194	12	0.00660943	0.281046	0.299098	analysis_voronoi	100	synthetic_20220806-082638_voronoi_20220807-082145
																				195	12	0.00703384	0.393445	0.353889	analysis_voronoi	100	synthetic_20220806-082638_voronoi_20220807-082145
																				196	4	0.00609083	0.108088	0.185487	analysis_voronoi	100	synthetic_20220806-082638_voronoi_20220807-082145
																				197	5	0.00597106	0.173803	0.235209	analysis_voronoi	100	synthetic_20220806-082638_voronoi_20220807-082145
																				198	3	0.00568551	0.0442208	0.118642	analysis_voronoi	100	synthetic_20220806-082638_voronoi_20220807-082145
																				199	7	0.00705847	0.126979	0.201044	analysis_voronoi	100	synthetic_20220806-082638_voronoi_20220807-082145
																				200	10	0.006492	0.207829	0.257204	analysis_voronoi	100	synthetic_20220806-082638_voronoi_20220807-082145
																				201	10	0.00655212	0.185177	0.242783	analysis_voronoi	100	synthetic_20220806-082638_voronoi_20220807-082145
																				202	3	0.00630171	0.100466	0.178828	analysis_voronoi	100	synthetic_20220806-082638_voronoi_20220807-082145
																				203	3	0.00589824	0.0980141	0.176632	analysis_voronoi	100	synthetic_20220806-082638_voronoi_20220807-082145
																				204	5	0.00702724	0.122926	0.197809	analysis_voronoi	100	synthetic_20220806-082638_voronoi_20220807-082145
																				205	11	0.00680411	0.214486	0.261291	analysis_voronoi	100	synthetic_20220806-082638_voronoi_20220807-082145
																				206	5	0.00659975	0.267663	0.29189	analysis_voronoi	100	synthetic_20220806-082638_voronoi_20220807-082145
																				207	9	0.00694042	0.133738	0.206325	analysis_voronoi	100	synthetic_20220806-082638_voronoi_20220807-082145
																				208	4	0.00750794	0.124024	0.198691	analysis_voronoi	100	synthetic_20220806-082638_voronoi_20220807-082145
																				209	19	0.00674215	0.379849	0.347721	analysis_voronoi	100	synthetic_20220806-082638_voronoi_20220807-082145
																				210	8	0.00649128	0.236507	0.274377	analysis_voronoi	100	synthetic_20220806-082638_voronoi_20220807-082145
																				211	4	0.006381	0.199979	0.2523	analysis_voronoi	100	synthetic_20220806-082638_voronoi_20220807-082145
																				212	9	0.00680784	0.279793	0.298431	analysis_voronoi	100	synthetic_20220806-082638_voronoi_20220807-082145
																				213	13	0.00676177	0.325443	0.321857	analysis_voronoi	100	synthetic_20220806-082638_voronoi_20220807-082145
																				214	7	0.00645615	0.242334	0.277736	analysis_voronoi	100	synthetic_20220806-082638_voronoi_20220807-082145
																				215	7	0.00704497	0.212587	0.260132	analysis_voronoi	100	synthetic_20220806-082638_voronoi_20220807-082145
																				216	3	0.00588915	0.0582711	0.136192	analysis_voronoi	100	synthetic_20220806-082638_voronoi_20220807-082145
																				217	7	0.00729052	0.163793	0.228335	analysis_voronoi	100	synthetic_20220806-082638_voronoi_20220807-082145
																				218	13	0.00676284	0.258319	0.28675	analysis_voronoi	100	synthetic_20220806-082638_voronoi_20220807-082145
																				219	18	0.00663293	0.283303	0.300297	analysis_voronoi	100	synthetic_20220806-082638_voronoi_20220807-082145
																				220	7	0.0069782	0.147365	0.216582	analysis_voronoi	100	synthetic_20220806-082638_voronoi_20220807-082145
																				221	3	0.0070173	0.077444	0.157007	analysis_voronoi	100	synthetic_20220806-082638_voronoi_20220807-082145
																				222	8	0.00592637	0.310849	0.314558	analysis_voronoi	100	synthetic_20220806-082638_voronoi_20220807-082145
																				223	12	0.00666273	0.398251	0.356044	analysis_voronoi	100	synthetic_20220806-082638_voronoi_20220807-082145
																				224	9	0.00669302	0.193539	0.248204	analysis_voronoi	100	synthetic_20220806-082638_voronoi_20220807-082145
																				225	33	0.00633598	0.76653	0.493958	analysis_voronoi	100	synthetic_20220806-082638_voronoi_20220807-082145
																				226	9	0.00712474	0.181234	0.240185	analysis_voronoi	100	synthetic_20220806-082638_voronoi_20220807-082145
																				227	4	0.00640453	0.071404	0.15076	analysis_voronoi	100	synthetic_20220806-082638_voronoi_20220807-082145
																				228	16	0.00609785	0.401369	0.357435	analysis_voronoi	100	synthetic_20220806-082638_voronoi_20220807-082145
																				229	11	0.00630853	0.265506	0.290712	analysis_voronoi	100	synthetic_20220806-082638_voronoi_20220807-082145
																				230	6	0.00756143	0.138072	0.209642	analysis_voronoi	100	synthetic_20220806-082638_voronoi_20220807-082145
																				231	3	0.00573573	0.10028	0.178662	analysis_voronoi	100	synthetic_20220806-082638_voronoi_20220807-082145
																				232	9	0.00678497	0.3364	0.32723	analysis_voronoi	100	synthetic_20220806-082638_voronoi_20220807-082145
																				233	12	0.00627631	0.218593	0.263781	analysis_voronoi	100	synthetic_20220806-082638_voronoi_20220807-082145
																				234	8	0.00652656	0.256943	0.285985	analysis_voronoi	100	synthetic_20220806-082638_voronoi_20220807-082145
																				235	4	0.00614369	0.0886697	0.168001	analysis_voronoi	100	synthetic_20220806-082638_voronoi_20220807-082145
																				236	5	0.00673343	0.111681	0.188545	analysis_voronoi	100	synthetic_20220806-082638_voronoi_20220807-082145
																				237	5	0.00687742	0.14264	0.213082	analysis_voronoi	100	synthetic_20220806-082638_voronoi_20220807-082145
																				238	7	0.00700632	0.189143	0.245369	analysis_voronoi	100	synthetic_20220806-082638_voronoi_20220807-082145
																				239	19	0.00658831	0.41767	0.364621	analysis_voronoi	100	synthetic_20220806-082638_voronoi_20220807-082145
																				240	17	0.00645327	0.26046	0.287936	analysis_voronoi	100	synthetic_20220806-082638_voronoi_20220807-082145
																				241	5	0.00562038	0.132168	0.20511	analysis_voronoi	100	synthetic_20220806-082638_voronoi_20220807-082145
																				242	17	0.00638112	0.286371	0.301919	analysis_voronoi	100	synthetic_20220806-082638_voronoi_20220807-082145
																				243	8	0.00720866	0.210254	0.2587	analysis_voronoi	100	synthetic_20220806-082638_voronoi_20220807-082145
																				244	3	0.00648234	0.0692802	0.148501	analysis_voronoi	100	synthetic_20220806-082638_voronoi_20220807-082145
																				245	19	0.00675331	0.471257	0.387306	analysis_voronoi	100	synthetic_20220806-082638_voronoi_20220807-082145
																				246	10	0.00686665	0.199894	0.252247	analysis_voronoi	100	synthetic_20220806-082638_voronoi_20220807-082145
																				247	20	0.0066507	0.423933	0.367345	analysis_voronoi	100	synthetic_20220806-082638_voronoi_20220807-082145
																				248	6	0.0061187	0.13272	0.205539	analysis_voronoi	100	synthetic_20220806-082638_voronoi_20220807-082145
																				249	24	0.00693455	0.541361	0.415115	analysis_voronoi	100	synthetic_20220806-082638_voronoi_20220807-082145
																				250	3	0.00738376	0.072485	0.151897	analysis_voronoi	100	synthetic_20220806-082638_voronoi_20220807-082145
																				251	12	0.00646364	0.382854	0.349093	analysis_voronoi	100	synthetic_20220806-082638_voronoi_20220807-082145
																				252	3	0.00635829	0.129352	0.202914	analysis_voronoi	100	synthetic_20220806-082638_voronoi_20220807-082145
																				253	5	0.00715561	0.236646	0.274457	analysis_voronoi	100	synthetic_20220806-082638_voronoi_20220807-082145
																				254	8	0.00692673	0.111089	0.188044	analysis_voronoi	100	synthetic_20220806-082638_voronoi_20220807-082145
																				255	3	0.00695863	0.0788151	0.158391	analysis_voronoi	100	synthetic_20220806-082638_voronoi_20220807-082145
																				256	6	0.00696057	0.0918996	0.171034	analysis_voronoi	100	synthetic_20220806-082638_voronoi_20220807-082145
																				257	6	0.00805178	0.120587	0.195918	analysis_voronoi	100	synthetic_20220806-082638_voronoi_20220807-082145
																				258	6	0.00623101	0.122769	0.197683	analysis_voronoi	100	synthetic_20220806-082638_voronoi_20220807-082145
																				259	3	0.00655434	0.0319085	0.100781	analysis_voronoi	100	synthetic_20220806-082638_voronoi_20220807-082145
																				260	19	0.00690419	0.282337	0.299784	analysis_voronoi	100	synthetic_20220806-082638_voronoi_20220807-082145
																				261	10	0.00650086	0.230586	0.270921	analysis_voronoi	100	synthetic_20220806-082638_voronoi_20220807-082145
																				262	14	0.00671269	0.236008	0.274087	analysis_voronoi	100	synthetic_20220806-082638_voronoi_20220807-082145
																				263	5	0.00780763	0.111802	0.188647	analysis_voronoi	100	synthetic_20220806-082638_voronoi_20220807-082145
																				264	5	0.00645132	0.0870727	0.166481	analysis_voronoi	100	synthetic_20220806-082638_voronoi_20220807-082145
																				265	5	0.00661529	0.128962	0.202607	analysis_voronoi	100	synthetic_20220806-082638_voronoi_20220807-082145
																				266	13	0.00669121	0.302963	0.310542	analysis_voronoi	100	synthetic_20220806-082638_voronoi_20220807-082145
																				267	10	0.00659563	0.22992	0.270529	analysis_voronoi	100	synthetic_20220806-082638_voronoi_20220807-082145
																				268	5	0.00756872	0.153789	0.221252	analysis_voronoi	100	synthetic_20220806-082638_voronoi_20220807-082145
																				269	3	0.00703147	0.0545374	0.131757	analysis_voronoi	100	synthetic_20220806-082638_voronoi_20220807-082145
																				270	12	0.00649378	0.174803	0.235884	analysis_voronoi	100	synthetic_20220806-082638_voronoi_20220807-082145
																				271	8	0.00667109	0.180324	0.239581	analysis_voronoi	100	synthetic_20220806-082638_voronoi_20220807-082145
																				272	3	0.00825317	0.059312	0.137403	analysis_voronoi	100	synthetic_20220806-082638_voronoi_20220807-082145
																				273	7	0.00651101	0.150028	0.21853	analysis_voronoi	100	synthetic_20220806-082638_voronoi_20220807-082145
																				274	7	0.00676452	0.235957	0.274057	analysis_voronoi	100	synthetic_20220806-082638_voronoi_20220807-082145
																				275	8	0.00726385	0.264426	0.29012	analysis_voronoi	100	synthetic_20220806-082638_voronoi_20220807-082145
																				276	17	0.00653262	0.366635	0.341619	analysis_voronoi	100	synthetic_20220806-082638_voronoi_20220807-082145
																				277	6	0.00624922	0.105594	0.183335	analysis_voronoi	100	synthetic_20220806-082638_voronoi_20220807-082145
																				278	3	0.00753767	0.103358	0.181383	analysis_voronoi	100	synthetic_20220806-082638_voronoi_20220807-082145
																				279	3	0.00704403	0.0987649	0.177307	analysis_voronoi	100	synthetic_20220806-082638_voronoi_20220807-082145
																				280	6	0.00681935	0.113831	0.190351	analysis_voronoi	100	synthetic_20220806-082638_voronoi_20220807-082145
																				281	4	0.00626436	0.120598	0.195927	analysis_voronoi	100	synthetic_20220806-082638_voronoi_20220807-082145
																				282	8	0.00692037	0.167393	0.230831	analysis_voronoi	100	synthetic_20220806-082638_voronoi_20220807-082145
																				283	6	0.00685169	0.194262	0.248668	analysis_voronoi	100	synthetic_20220806-082638_voronoi_20220807-082145
																				284	4	0.00737889	0.125499	0.199869	analysis_voronoi	100	synthetic_20220806-082638_voronoi_20220807-082145
																				285	9	0.00641727	0.198143	0.251139	analysis_voronoi	100	synthetic_20220806-082638_voronoi_20220807-082145
																				286	6	0.00716143	0.194744	0.248976	analysis_voronoi	100	synthetic_20220806-082638_voronoi_20220807-082145
																				287	4	0.00627913	0.097125	0.175829	analysis_voronoi	100	synthetic_20220806-082638_voronoi_20220807-082145
																				288	6	0.00710807	0.152074	0.220015	analysis_voronoi	100	synthetic_20220806-082638_voronoi_20220807-082145
																				289	3	0.00625129	0.0975977	0.176256	analysis_voronoi	100	synthetic_20220806-082638_voronoi_20220807-082145
																				290	11	0.00692954	0.234594	0.273265	analysis_voronoi	100	synthetic_20220806-082638_voronoi_20220807-082145
																				291	3	0.00647758	0.0941207	0.173088	analysis_voronoi	100	synthetic_20220806-082638_voronoi_20220807-082145
																				292	5	0.00679196	0.215995	0.262208	analysis_voronoi	100	synthetic_20220806-082638_voronoi_20220807-082145
																				293	3	0.00608707	0.0596883	0.137838	analysis_voronoi	100	synthetic_20220806-082638_voronoi_20220807-082145
																				294	10	0.00645166	0.33265	0.325401	analysis_voronoi	100	synthetic_20220806-082638_voronoi_20220807-082145
																				295	11	0.00698764	0.233451	0.272598	analysis_voronoi	100	synthetic_20220806-082638_voronoi_20220807-082145
																				296	3	0.00647617	0.0686818	0.147858	analysis_voronoi	100	synthetic_20220806-082638_voronoi_20220807-082145
																				297	4	0.00700202	0.228177	0.269501	analysis_voronoi	100	synthetic_20220806-082638_voronoi_20220807-082145
																				298	5	0.00639858	0.194527	0.248837	analysis_voronoi	100	synthetic_20220806-082638_voronoi_20220807-082145
																				299	4	0.00724686	0.178082	0.238087	analysis_voronoi	100	synthetic_20220806-082638_voronoi_20220807-082145
																				300	5	0.00752056	0.0976683	0.17632	analysis_voronoi	100	synthetic_20220806-082638_voronoi_20220807-082145
																				301	6	0.00718492	0.097034	0.175747	analysis_voronoi	100	synthetic_20220806-082638_voronoi_20220807-082145
																				302	7	0.00649507	0.139466	0.210697	analysis_voronoi	100	synthetic_20220806-082638_voronoi_20220807-082145
																				303	4	0.00638448	0.174004	0.235345	analysis_voronoi	100	synthetic_20220806-082638_voronoi_20220807-082145
																				304	3	0.00611292	0.0770184	0.156575	analysis_voronoi	100	synthetic_20220806-082638_voronoi_20220807-082145
																				305	3	0.00507882	0.0282058	0.0947533	analysis_voronoi	100	synthetic_20220806-082638_voronoi_20220807-082145
																				306	13	0.0066715	0.245135	0.279337	analysis_voronoi	100	synthetic_20220806-082638_voronoi_20220807-082145
																				307	6	0.00644666	0.0779897	0.157559	analysis_voronoi	100	synthetic_20220806-082638_voronoi_20220807-082145
																				308	3	0.00591896	0.0641533	0.142901	analysis_voronoi	100	synthetic_20220806-082638_voronoi_20220807-082145
																				309	6	0.00607258	0.1006	0.178947	analysis_voronoi	100	synthetic_20220806-082638_voronoi_20220807-082145
																				310	3	0.00640404	0.164275	0.228671	analysis_voronoi	100	synthetic_20220806-082638_voronoi_20220807-082145
																				311	4	0.00605819	0.186669	0.24376	analysis_voronoi	100	synthetic_20220806-082638_voronoi_20220807-082145
																				312	3	0.00658125	0.137949	0.209548	analysis_voronoi	100	synthetic_20220806-082638_voronoi_20220807-082145
																				313	4	0.00709464	0.115131	0.191435	analysis_voronoi	100	synthetic_20220806-082638_voronoi_20220807-082145
																				314	7	0.00651825	0.117668	0.193533	analysis_voronoi	100	synthetic_20220806-082638_voronoi_20220807-082145
																				315	10	0.00698902	0.202218	0.253708	analysis_voronoi	100	synthetic_20220806-082638_voronoi_20220807-082145
																				316	3	0.00637012	0.0937661	0.172762	analysis_voronoi	100	synthetic_20220806-082638_voronoi_20220807-082145
																				317	3	0.00616359	0.0460612	0.121086	analysis_voronoi	100	synthetic_20220806-082638_voronoi_20220807-082145
																				318	3	0.00639929	0.11377	0.1903	analysis_voronoi	100	synthetic_20220806-082638_voronoi_20220807-082145
																				319	4	0.00682408	0.0712071	0.150552	analysis_voronoi	100	synthetic_20220806-082638_voronoi_20220807-082145
																				320	14	0.00634552	0.402756	0.358052	analysis_voronoi	100	synthetic_20220806-082638_voronoi_20220807-082145
																				321	8	0.00631577	0.134171	0.206659	analysis_voronoi	100	synthetic_20220806-082638_voronoi_20220807-082145
																				322	3	0.00625704	0.0363037	0.107498	analysis_voronoi	100	synthetic_20220806-082638_voronoi_20220807-082145
																				323	4	0.0066545	0.134433	0.206861	analysis_voronoi	100	synthetic_20220806-082638_voronoi_20220807-082145
																				324	3	0.00642452	0.109995	0.187116	analysis_voronoi	100	synthetic_20220806-082638_voronoi_20220807-082145
																				325	7	0.00634751	0.1371	0.208903	analysis_voronoi	100	synthetic_20220806-082638_voronoi_20220807-082145
																				326	5	0.00696961	0.100465	0.178826	analysis_voronoi	100	synthetic_20220806-082638_voronoi_20220807-082145
																				327	5	0.00655039	0.120023	0.19546	analysis_voronoi	100	synthetic_20220806-082638_voronoi_20220807-082145
																				328	4	0.00661754	0.11454	0.190943	analysis_voronoi	100	synthetic_20220806-082638_voronoi_20220807-082145
																				329	3	0.00683171	0.0964751	0.17524	analysis_voronoi	100	synthetic_20220806-082638_voronoi_20220807-082145
																				330	4	0.00805075	0.109294	0.186519	analysis_voronoi	100	synthetic_20220806-082638_voronoi_20220807-082145
																				331	4	0.00732916	0.11942	0.194968	analysis_voronoi	100	synthetic_20220806-082638_voronoi_20220807-082145
																				332	3	0.00666943	0.143664	0.213845	analysis_voronoi	100	synthetic_20220806-082638_voronoi_20220807-082145
																				333	4	0.00689285	0.151298	0.219453	analysis_voronoi	100	synthetic_20220806-082638_voronoi_20220807-082145
																				334	3	0.0066659	0.130046	0.203457	analysis_voronoi	100	synthetic_20220806-082638_voronoi_20220807-082145
																				335	3	0.00628771	0.0595016	0.137622	analysis_voronoi	100	synthetic_20220806-082638_voronoi_20220807-082145
																				336	4	0.00757258	0.102504	0.180633	analysis_voronoi	100	synthetic_20220806-082638_voronoi_20220807-082145
																				337	3	0.00593031	0.0598467	0.138021	analysis_voronoi	100	synthetic_20220806-082638_voronoi_20220807-082145
																				338	3	0.00617121	0.104213	0.182132	analysis_voronoi	100	synthetic_20220806-082638_voronoi_20220807-082145
																				339	7	0.00716913	0.165216	0.229325	analysis_voronoi	100	synthetic_20220806-082638_voronoi_20220807-082145
																				340	5	0.00651327	0.113075	0.189718	analysis_voronoi	100	synthetic_20220806-082638_voronoi_20220807-082145
																				341	3	0.0061542	0.0489517	0.124827	analysis_voronoi	100	synthetic_20220806-082638_voronoi_20220807-082145
																				342	3	0.00678849	0.09834	0.176925	analysis_voronoi	100	synthetic_20220806-082638_voronoi_20220807-082145
																				343	7	0.00720948	0.128509	0.202251	analysis_voronoi	100	synthetic_20220806-082638_voronoi_20220807-082145
																				344	3	0.00581755	0.231603	0.271517	analysis_voronoi	100	synthetic_20220806-082638_voronoi_20220807-082145
																				345	3	0.00619538	0.046742	0.121977	analysis_voronoi	100	synthetic_20220806-082638_voronoi_20220807-082145
																				346	3	0.00696241	0.0629486	0.141553	analysis_voronoi	100	synthetic_20220806-082638_voronoi_20220807-082145
																				347	3	0.00683263	0.137254	0.20902	analysis_voronoi	100	synthetic_20220806-082638_voronoi_20220807-082145
																				348	3	0.00623529	0.157068	0.223599	analysis_voronoi	100	synthetic_20220806-082638_voronoi_20220807-082145
																				349	3	0.00623142	0.0776813	0.157247	analysis_voronoi	100	synthetic_20220806-082638_voronoi_20220807-082145
																				350	5	0.00643442	0.162669	0.227551	analysis_voronoi	100	synthetic_20220806-082638_voronoi_20220807-082145
																				351	4	0.00605606	0.0505018	0.126788	analysis_voronoi	100	synthetic_20220806-082638_voronoi_20220807-082145
																				352	4	0.00625338	0.177342	0.237592	analysis_voronoi	100	synthetic_20220806-082638_voronoi_20220807-082145
																				353	3	0.00529377	0.0839619	0.163481	analysis_voronoi	100	synthetic_20220806-082638_voronoi_20220807-082145
																				354	3	0.00670907	0.0941491	0.173114	analysis_voronoi	100	synthetic_20220806-082638_voronoi_20220807-082145
																				355	4	0.00646876	0.0891124	0.16842	analysis_voronoi	100	synthetic_20220806-082638_voronoi_20220807-082145
																				356	3	0.0063724	0.0366974	0.108079	analysis_voronoi	100	synthetic_20220806-082638_voronoi_20220807-082145
																				357	3	0.00794476	0.071216	0.150562	analysis_voronoi	100	synthetic_20220806-082638_voronoi_20220807-082145
																				358	3	0.00782443	0.108782	0.186082	analysis_voronoi	100	synthetic_20220806-082638_voronoi_20220807-082145
																				359	3	0.0063889	0.054941	0.132243	analysis_voronoi	100	synthetic_20220806-082638_voronoi_20220807-082145
																				360	6	0.00627229	0.122517	0.19748	analysis_voronoi	100	synthetic_20220806-082638_voronoi_20220807-082145
																				361	3	0.00679805	0.131579	0.204653	analysis_voronoi	100	synthetic_20220806-082638_voronoi_20220807-082145
																				362	4	0.00721139	0.102825	0.180915	analysis_voronoi	100	synthetic_20220806-082638_voronoi_20220807-082145
																				363	5	0.00653441	0.0643364	0.143105	analysis_voronoi	100	synthetic_20220806-082638_voronoi_20220807-082145
																				1	7	0.00371665	0.0696347	0.148881	analysis_voronoi	100	synthetic_20220806-082642_voronoi_20220807-082223
																				2	56	0.00578694	0.765271	0.493552	analysis_voronoi	100	synthetic_20220806-082642_voronoi_20220807-082223
																				3	43	0.00594975	0.490569	0.395162	analysis_voronoi	100	synthetic_20220806-082642_voronoi_20220807-082223
																				4	51	0.00597613	0.815666	0.509544	analysis_voronoi	100	synthetic_20220806-082642_voronoi_20220807-082223
																				5	19	0.00377621	0.0773587	0.15692	analysis_voronoi	100	synthetic_20220806-082642_voronoi_20220807-082223
																				6	136	0.00632231	2.01882	0.801629	analysis_voronoi	100	synthetic_20220806-082642_voronoi_20220807-082223
																				7	24	0.00583659	0.435243	0.372213	analysis_voronoi	100	synthetic_20220806-082642_voronoi_20220807-082223
																				8	52	0.0060475	0.806761	0.506754	analysis_voronoi	100	synthetic_20220806-082642_voronoi_20220807-082223
																				9	11	0.00552002	0.16646	0.230187	analysis_voronoi	100	synthetic_20220806-082642_voronoi_20220807-082223
																				10	56	0.00523011	0.649513	0.454694	analysis_voronoi	100	synthetic_20220806-082642_voronoi_20220807-082223
																				11	50	0.00644059	1.12329	0.597958	analysis_voronoi	100	synthetic_20220806-082642_voronoi_20220807-082223
																				12	15	0.00585064	0.195341	0.249357	analysis_voronoi	100	synthetic_20220806-082642_voronoi_20220807-082223
																				13	145	0.00612787	1.83476	0.764214	analysis_voronoi	100	synthetic_20220806-082642_voronoi_20220807-082223
																				14	95	0.00611269	1.40137	0.667885	analysis_voronoi	100	synthetic_20220806-082642_voronoi_20220807-082223
																				15	12	0.00544696	0.228843	0.269895	analysis_voronoi	100	synthetic_20220806-082642_voronoi_20220807-082223
																				16	11	0.00591229	0.230207	0.270698	analysis_voronoi	100	synthetic_20220806-082642_voronoi_20220807-082223
																				17	84	0.00643819	1.16945	0.610121	analysis_voronoi	100	synthetic_20220806-082642_voronoi_20220807-082223
																				18	57	0.00610396	1.05622	0.579833	analysis_voronoi	100	synthetic_20220806-082642_voronoi_20220807-082223
																				19	27	0.0057024	0.424159	0.367442	analysis_voronoi	100	synthetic_20220806-082642_voronoi_20220807-082223
																				20	49	0.00592452	0.833461	0.515072	analysis_voronoi	100	synthetic_20220806-082642_voronoi_20220807-082223
																				21	3	0.00466135	0.082917	0.16246	analysis_voronoi	100	synthetic_20220806-082642_voronoi_20220807-082223
																				22	48	0.00584265	1.01275	0.567776	analysis_voronoi	100	synthetic_20220806-082642_voronoi_20220807-082223
																				23	22	0.00529781	0.364409	0.34058	analysis_voronoi	100	synthetic_20220806-082642_voronoi_20220807-082223
																				24	33	0.00561899	0.579529	0.429499	analysis_voronoi	100	synthetic_20220806-082642_voronoi_20220807-082223
																				25	36	0.00604304	0.5918	0.434023	analysis_voronoi	100	synthetic_20220806-082642_voronoi_20220807-082223
																				26	9	0.00579326	0.0849203	0.164411	analysis_voronoi	100	synthetic_20220806-082642_voronoi_20220807-082223
																				27	14	0.0052222	0.222782	0.266296	analysis_voronoi	100	synthetic_20220806-082642_voronoi_20220807-082223
																				28	117	0.00548139	1.32033	0.648284	analysis_voronoi	100	synthetic_20220806-082642_voronoi_20220807-082223
																				29	37	0.00614067	0.557585	0.42129	analysis_voronoi	100	synthetic_20220806-082642_voronoi_20220807-082223
																				30	26	0.00593698	0.599607	0.436876	analysis_voronoi	100	synthetic_20220806-082642_voronoi_20220807-082223
																				31	155	0.00662088	2.96003	0.970673	analysis_voronoi	100	synthetic_20220806-082642_voronoi_20220807-082223
																				32	140	0.00641944	2.36836	0.868257	analysis_voronoi	100	synthetic_20220806-082642_voronoi_20220807-082223
																				33	96	0.00634766	1.99203	0.796293	analysis_voronoi	100	synthetic_20220806-082642_voronoi_20220807-082223
																				34	37	0.0063465	0.692802	0.469602	analysis_voronoi	100	synthetic_20220806-082642_voronoi_20220807-082223
																				35	72	0.00548448	0.922057	0.541756	analysis_voronoi	100	synthetic_20220806-082642_voronoi_20220807-082223
																				36	7	0.00590189	0.138856	0.210236	analysis_voronoi	100	synthetic_20220806-082642_voronoi_20220807-082223
																				37	11	0.00527048	0.192844	0.247758	analysis_voronoi	100	synthetic_20220806-082642_voronoi_20220807-082223
																				38	51	0.00652553	0.762789	0.492751	analysis_voronoi	100	synthetic_20220806-082642_voronoi_20220807-082223
																				39	27	0.00573208	0.490084	0.394966	analysis_voronoi	100	synthetic_20220806-082642_voronoi_20220807-082223
																				40	49	0.00629146	0.980716	0.558723	analysis_voronoi	100	synthetic_20220806-082642_voronoi_20220807-082223
																				41	3	0.0048169	0.0600736	0.138282	analysis_voronoi	100	synthetic_20220806-082642_voronoi_20220807-082223
																				42	34	0.00581438	0.69021	0.468722	analysis_voronoi	100	synthetic_20220806-082642_voronoi_20220807-082223
																				43	20	0.00586816	0.309607	0.313928	analysis_voronoi	100	synthetic_20220806-082642_voronoi_20220807-082223
																				44	25	0.0049415	0.261254	0.288374	analysis_voronoi	100	synthetic_20220806-082642_voronoi_20220807-082223
																				45	20	0.00491979	0.314715	0.316507	analysis_voronoi	100	synthetic_20220806-082642_voronoi_20220807-082223
																				46	108	0.00627198	1.67758	0.730746	analysis_voronoi	100	synthetic_20220806-082642_voronoi_20220807-082223
																				47	40	0.00624725	0.919158	0.540904	analysis_voronoi	100	synthetic_20220806-082642_voronoi_20220807-082223
																				48	67	0.00605797	1.35685	0.657191	analysis_voronoi	100	synthetic_20220806-082642_voronoi_20220807-082223
																				49	48	0.00586931	0.844137	0.51836	analysis_voronoi	100	synthetic_20220806-082642_voronoi_20220807-082223
																				50	31	0.00567735	0.37369	0.34489	analysis_voronoi	100	synthetic_20220806-082642_voronoi_20220807-082223
																				51	75	0.00645875	1.40956	0.669833	analysis_voronoi	100	synthetic_20220806-082642_voronoi_20220807-082223
																				52	26	0.00403031	0.167958	0.23122	analysis_voronoi	100	synthetic_20220806-082642_voronoi_20220807-082223
																				53	19	0.00591376	0.215935	0.262172	analysis_voronoi	100	synthetic_20220806-082642_voronoi_20220807-082223
																				54	63	0.00642536	1.04252	0.57606	analysis_voronoi	100	synthetic_20220806-082642_voronoi_20220807-082223
																				55	8	0.00602641	0.178962	0.238674	analysis_voronoi	100	synthetic_20220806-082642_voronoi_20220807-082223
																				56	6	0.00662639	0.204874	0.255369	analysis_voronoi	100	synthetic_20220806-082642_voronoi_20220807-082223
																				57	19	0.00531314	0.314162	0.316229	analysis_voronoi	100	synthetic_20220806-082642_voronoi_20220807-082223
																				58	44	0.00606139	0.699952	0.472019	analysis_voronoi	100	synthetic_20220806-082642_voronoi_20220807-082223
																				59	73	0.00646646	1.06912	0.583362	analysis_voronoi	100	synthetic_20220806-082642_voronoi_20220807-082223
																				60	12	0.00415102	0.108872	0.186158	analysis_voronoi	100	synthetic_20220806-082642_voronoi_20220807-082223
																				61	12	0.004865	0.157009	0.223557	analysis_voronoi	100	synthetic_20220806-082642_voronoi_20220807-082223
																				62	8	0.00483145	0.0718572	0.151238	analysis_voronoi	100	synthetic_20220806-082642_voronoi_20220807-082223
																				63	55	0.00595353	0.773036	0.496049	analysis_voronoi	100	synthetic_20220806-082642_voronoi_20220807-082223
																				64	15	0.005929	0.297445	0.307701	analysis_voronoi	100	synthetic_20220806-082642_voronoi_20220807-082223
																				65	28	0.00465969	0.273469	0.295039	analysis_voronoi	100	synthetic_20220806-082642_voronoi_20220807-082223
																				66	56	0.00498654	0.59304	0.434477	analysis_voronoi	100	synthetic_20220806-082642_voronoi_20220807-082223
																				67	8	0.00544503	0.137306	0.209059	analysis_voronoi	100	synthetic_20220806-082642_voronoi_20220807-082223
																				68	32	0.00604598	0.557936	0.421422	analysis_voronoi	100	synthetic_20220806-082642_voronoi_20220807-082223
																				69	14	0.00614449	0.304561	0.31136	analysis_voronoi	100	synthetic_20220806-082642_voronoi_20220807-082223
																				70	38	0.00486161	0.277086	0.296983	analysis_voronoi	100	synthetic_20220806-082642_voronoi_20220807-082223
																				71	13	0.00521114	0.23261	0.272107	analysis_voronoi	100	synthetic_20220806-082642_voronoi_20220807-082223
																				72	38	0.00595704	0.837697	0.516379	analysis_voronoi	100	synthetic_20220806-082642_voronoi_20220807-082223
																				73	34	0.00479627	0.442513	0.375308	analysis_voronoi	100	synthetic_20220806-082642_voronoi_20220807-082223
																				74	32	0.00529785	0.591597	0.433948	analysis_voronoi	100	synthetic_20220806-082642_voronoi_20220807-082223
																				75	18	0.00550159	0.459446	0.382422	analysis_voronoi	100	synthetic_20220806-082642_voronoi_20220807-082223
																				76	6	0.00725603	0.21897	0.264008	analysis_voronoi	100	synthetic_20220806-082642_voronoi_20220807-082223
																				77	24	0.00653863	0.417976	0.364755	analysis_voronoi	100	synthetic_20220806-082642_voronoi_20220807-082223
																				78	22	0.00640971	0.499996	0.398941	analysis_voronoi	100	synthetic_20220806-082642_voronoi_20220807-082223
																				79	24	0.00652102	0.408509	0.3606	analysis_voronoi	100	synthetic_20220806-082642_voronoi_20220807-082223
																				80	5	0.00692652	0.194574	0.248867	analysis_voronoi	100	synthetic_20220806-082642_voronoi_20220807-082223
																				81	10	0.00625331	0.181935	0.240649	analysis_voronoi	100	synthetic_20220806-082642_voronoi_20220807-082223
																				82	6	0.00659488	0.185522	0.24301	analysis_voronoi	100	synthetic_20220806-082642_voronoi_20220807-082223
																				83	52	0.00669393	0.982219	0.559151	analysis_voronoi	100	synthetic_20220806-082642_voronoi_20220807-082223
																				84	6	0.00656463	0.255952	0.285433	analysis_voronoi	100	synthetic_20220806-082642_voronoi_20220807-082223
																				85	98	0.00659261	1.65419	0.725634	analysis_voronoi	100	synthetic_20220806-082642_voronoi_20220807-082223
																				86	46	0.00661233	0.902108	0.535864	analysis_voronoi	100	synthetic_20220806-082642_voronoi_20220807-082223
																				87	4	0.00573513	0.0783283	0.157901	analysis_voronoi	100	synthetic_20220806-082642_voronoi_20220807-082223
																				88	45	0.00680993	0.706828	0.474332	analysis_voronoi	100	synthetic_20220806-082642_voronoi_20220807-082223
																				89	44	0.00678783	0.76714	0.494154	analysis_voronoi	100	synthetic_20220806-082642_voronoi_20220807-082223
																				90	22	0.00635876	0.276069	0.296438	analysis_voronoi	100	synthetic_20220806-082642_voronoi_20220807-082223
																				91	9	0.00660904	0.25657	0.285778	analysis_voronoi	100	synthetic_20220806-082642_voronoi_20220807-082223
																				92	27	0.00649578	0.428471	0.369306	analysis_voronoi	100	synthetic_20220806-082642_voronoi_20220807-082223
																				93	24	0.00663056	0.484593	0.392748	analysis_voronoi	100	synthetic_20220806-082642_voronoi_20220807-082223
																				94	12	0.00642163	0.215413	0.261855	analysis_voronoi	100	synthetic_20220806-082642_voronoi_20220807-082223
																				95	4	0.00672492	0.0816127	0.161177	analysis_voronoi	100	synthetic_20220806-082642_voronoi_20220807-082223
																				96	17	0.00661393	0.377529	0.346657	analysis_voronoi	100	synthetic_20220806-082642_voronoi_20220807-082223
																				97	23	0.00648479	0.480554	0.391108	analysis_voronoi	100	synthetic_20220806-082642_voronoi_20220807-082223
																				98	36	0.00652031	0.528354	0.410098	analysis_voronoi	100	synthetic_20220806-082642_voronoi_20220807-082223
																				99	5	0.00612408	0.0915895	0.170745	analysis_voronoi	100	synthetic_20220806-082642_voronoi_20220807-082223
																				100	31	0.00670749	0.604649	0.438709	analysis_voronoi	100	synthetic_20220806-082642_voronoi_20220807-082223
																				101	5	0.00621111	0.137348	0.209092	analysis_voronoi	100	synthetic_20220806-082642_voronoi_20220807-082223
																				102	3	0.00701723	0.135489	0.207672	analysis_voronoi	100	synthetic_20220806-082642_voronoi_20220807-082223
																				103	55	0.00668859	1.18584	0.61438	analysis_voronoi	100	synthetic_20220806-082642_voronoi_20220807-082223
																				104	30	0.00667936	0.556278	0.420795	analysis_voronoi	100	synthetic_20220806-082642_voronoi_20220807-082223
																				105	10	0.006382	0.204057	0.254859	analysis_voronoi	100	synthetic_20220806-082642_voronoi_20220807-082223
																				106	33	0.00660654	0.727105	0.481087	analysis_voronoi	100	synthetic_20220806-082642_voronoi_20220807-082223
																				107	9	0.00673669	0.279645	0.298352	analysis_voronoi	100	synthetic_20220806-082642_voronoi_20220807-082223
																				108	10	0.00603627	0.1646	0.228897	analysis_voronoi	100	synthetic_20220806-082642_voronoi_20220807-082223
																				109	6	0.00594299	0.0713005	0.150651	analysis_voronoi	100	synthetic_20220806-082642_voronoi_20220807-082223
																				110	7	0.00671724	0.161568	0.226779	analysis_voronoi	100	synthetic_20220806-082642_voronoi_20220807-082223
																				111	39	0.00665651	0.750504	0.488767	analysis_voronoi	100	synthetic_20220806-082642_voronoi_20220807-082223
																				112	19	0.00679935	0.414352	0.36317	analysis_voronoi	100	synthetic_20220806-082642_voronoi_20220807-082223
																				113	8	0.00684213	0.149927	0.218457	analysis_voronoi	100	synthetic_20220806-082642_voronoi_20220807-082223
																				114	14	0.00703694	0.313233	0.315761	analysis_voronoi	100	synthetic_20220806-082642_voronoi_20220807-082223
																				115	9	0.00590038	0.219996	0.264626	analysis_voronoi	100	synthetic_20220806-082642_voronoi_20220807-082223
																				116	24	0.00653424	0.518429	0.406228	analysis_voronoi	100	synthetic_20220806-082642_voronoi_20220807-082223
																				117	60	0.00664926	1.13937	0.602223	analysis_voronoi	100	synthetic_20220806-082642_voronoi_20220807-082223
																				118	7	0.00626056	0.11997	0.195417	analysis_voronoi	100	synthetic_20220806-082642_voronoi_20220807-082223
																				119	4	0.00641006	0.0659093	0.144843	analysis_voronoi	100	synthetic_20220806-082642_voronoi_20220807-082223
																				120	3	0.00622238	0.129686	0.203176	analysis_voronoi	100	synthetic_20220806-082642_voronoi_20220807-082223
																				121	6	0.00608205	0.12445	0.199032	analysis_voronoi	100	synthetic_20220806-082642_voronoi_20220807-082223
																				122	5	0.00686099	0.107335	0.18484	analysis_voronoi	100	synthetic_20220806-082642_voronoi_20220807-082223
																				123	12	0.00679756	0.255505	0.285184	analysis_voronoi	100	synthetic_20220806-082642_voronoi_20220807-082223
																				124	46	0.00666286	0.99181	0.561875	analysis_voronoi	100	synthetic_20220806-082642_voronoi_20220807-082223
																				125	18	0.00639355	0.338605	0.328301	analysis_voronoi	100	synthetic_20220806-082642_voronoi_20220807-082223
																				126	3	0.0055954	0.121001	0.196255	analysis_voronoi	100	synthetic_20220806-082642_voronoi_20220807-082223
																				127	24	0.0068111	0.667598	0.460981	analysis_voronoi	100	synthetic_20220806-082642_voronoi_20220807-082223
																				128	14	0.00634882	0.267145	0.291607	analysis_voronoi	100	synthetic_20220806-082642_voronoi_20220807-082223
																				129	9	0.00663933	0.229435	0.270243	analysis_voronoi	100	synthetic_20220806-082642_voronoi_20220807-082223
																				130	5	0.00601524	0.100112	0.178513	analysis_voronoi	100	synthetic_20220806-082642_voronoi_20220807-082223
																				131	5	0.00704254	0.116768	0.192791	analysis_voronoi	100	synthetic_20220806-082642_voronoi_20220807-082223
																				132	12	0.00643501	0.300199	0.309122	analysis_voronoi	100	synthetic_20220806-082642_voronoi_20220807-082223
																				133	3	0.00564853	0.183701	0.241814	analysis_voronoi	100	synthetic_20220806-082642_voronoi_20220807-082223
																				134	4	0.00501164	0.157297	0.223761	analysis_voronoi	100	synthetic_20220806-082642_voronoi_20220807-082223
																				135	5	0.00651137	0.207711	0.257131	analysis_voronoi	100	synthetic_20220806-082642_voronoi_20220807-082223
																				136	9	0.0068325	0.28019	0.298642	analysis_voronoi	100	synthetic_20220806-082642_voronoi_20220807-082223
																				137	39	0.00653102	0.710883	0.47569	analysis_voronoi	100	synthetic_20220806-082642_voronoi_20220807-082223
																				138	4	0.00746478	0.117328	0.193253	analysis_voronoi	100	synthetic_20220806-082642_voronoi_20220807-082223
																				139	6	0.00582511	0.190639	0.246338	analysis_voronoi	100	synthetic_20220806-082642_voronoi_20220807-082223
																				140	16	0.00676132	0.437907	0.37335	analysis_voronoi	100	synthetic_20220806-082642_voronoi_20220807-082223
																				141	12	0.00658582	0.307539	0.312878	analysis_voronoi	100	synthetic_20220806-082642_voronoi_20220807-082223
																				142	25	0.00657092	0.471846	0.387548	analysis_voronoi	100	synthetic_20220806-082642_voronoi_20220807-082223
																				143	44	0.00681323	0.689103	0.468346	analysis_voronoi	100	synthetic_20220806-082642_voronoi_20220807-082223
																				144	5	0.00648686	0.181676	0.240477	analysis_voronoi	100	synthetic_20220806-082642_voronoi_20220807-082223
																				145	10	0.00626303	0.149313	0.218009	analysis_voronoi	100	synthetic_20220806-082642_voronoi_20220807-082223
																				146	32	0.00692008	0.691063	0.469012	analysis_voronoi	100	synthetic_20220806-082642_voronoi_20220807-082223
																				147	9	0.00667993	0.247734	0.280814	analysis_voronoi	100	synthetic_20220806-082642_voronoi_20220807-082223
																				148	7	0.00616844	0.189314	0.24548	analysis_voronoi	100	synthetic_20220806-082642_voronoi_20220807-082223
																				149	8	0.00586307	0.149738	0.218318	analysis_voronoi	100	synthetic_20220806-082642_voronoi_20220807-082223
																				150	3	0.00719215	0.079569	0.159146	analysis_voronoi	100	synthetic_20220806-082642_voronoi_20220807-082223
																				151	5	0.00697937	0.140643	0.211585	analysis_voronoi	100	synthetic_20220806-082642_voronoi_20220807-082223
																				152	3	0.00733902	0.0480028	0.123611	analysis_voronoi	100	synthetic_20220806-082642_voronoi_20220807-082223
																				153	8	0.00646703	0.257623	0.286363	analysis_voronoi	100	synthetic_20220806-082642_voronoi_20220807-082223
																				154	4	0.00702358	0.10313	0.181183	analysis_voronoi	100	synthetic_20220806-082642_voronoi_20220807-082223
																				155	4	0.00669633	0.123775	0.198491	analysis_voronoi	100	synthetic_20220806-082642_voronoi_20220807-082223
																				156	13	0.00670887	0.292242	0.304997	analysis_voronoi	100	synthetic_20220806-082642_voronoi_20220807-082223
																				157	28	0.00677173	0.536351	0.41319	analysis_voronoi	100	synthetic_20220806-082642_voronoi_20220807-082223
																				158	5	0.00745878	0.162844	0.227673	analysis_voronoi	100	synthetic_20220806-082642_voronoi_20220807-082223
																				159	9	0.00720321	0.201933	0.25353	analysis_voronoi	100	synthetic_20220806-082642_voronoi_20220807-082223
																				160	16	0.00710168	0.423395	0.367111	analysis_voronoi	100	synthetic_20220806-082642_voronoi_20220807-082223
																				161	6	0.00683406	0.122088	0.197134	analysis_voronoi	100	synthetic_20220806-082642_voronoi_20220807-082223
																				162	10	0.0070929	0.212826	0.260278	analysis_voronoi	100	synthetic_20220806-082642_voronoi_20220807-082223
																				163	7	0.00688838	0.154209	0.221554	analysis_voronoi	100	synthetic_20220806-082642_voronoi_20220807-082223
																				164	10	0.00732614	0.275215	0.295979	analysis_voronoi	100	synthetic_20220806-082642_voronoi_20220807-082223
																				165	7	0.00646901	0.284399	0.300877	analysis_voronoi	100	synthetic_20220806-082642_voronoi_20220807-082223
																				166	18	0.00665424	0.554286	0.420041	analysis_voronoi	100	synthetic_20220806-082642_voronoi_20220807-082223
																				167	12	0.00654905	0.330716	0.324454	analysis_voronoi	100	synthetic_20220806-082642_voronoi_20220807-082223
																				168	23	0.00664556	0.523843	0.408344	analysis_voronoi	100	synthetic_20220806-082642_voronoi_20220807-082223
																				169	13	0.00646863	0.258476	0.286837	analysis_voronoi	100	synthetic_20220806-082642_voronoi_20220807-082223
																				170	12	0.00666014	0.268952	0.292592	analysis_voronoi	100	synthetic_20220806-082642_voronoi_20220807-082223
																				171	5	0.00721976	0.0863345	0.165774	analysis_voronoi	100	synthetic_20220806-082642_voronoi_20220807-082223
																				172	9	0.00686216	0.169603	0.232349	analysis_voronoi	100	synthetic_20220806-082642_voronoi_20220807-082223
																				173	16	0.00655462	0.399791	0.356732	analysis_voronoi	100	synthetic_20220806-082642_voronoi_20220807-082223
																				174	12	0.00684522	0.321989	0.320144	analysis_voronoi	100	synthetic_20220806-082642_voronoi_20220807-082223
																				175	21	0.00651726	0.361809	0.339363	analysis_voronoi	100	synthetic_20220806-082642_voronoi_20220807-082223
																				176	3	0.00642596	0.114641	0.191027	analysis_voronoi	100	synthetic_20220806-082642_voronoi_20220807-082223
																				177	9	0.00638609	0.251655	0.283027	analysis_voronoi	100	synthetic_20220806-082642_voronoi_20220807-082223
																				178	5	0.00636877	0.0771224	0.156681	analysis_voronoi	100	synthetic_20220806-082642_voronoi_20220807-082223
																				179	4	0.00710575	0.143217	0.213512	analysis_voronoi	100	synthetic_20220806-082642_voronoi_20220807-082223
																				180	4	0.00649738	0.180158	0.23947	analysis_voronoi	100	synthetic_20220806-082642_voronoi_20220807-082223
																				181	6	0.00709686	0.134329	0.20678	analysis_voronoi	100	synthetic_20220806-082642_voronoi_20220807-082223
																				182	9	0.00653101	0.283437	0.300368	analysis_voronoi	100	synthetic_20220806-082642_voronoi_20220807-082223
																				183	16	0.00651766	0.455535	0.38079	analysis_voronoi	100	synthetic_20220806-082642_voronoi_20220807-082223
																				184	4	0.00697448	0.065945	0.144883	analysis_voronoi	100	synthetic_20220806-082642_voronoi_20220807-082223
																				185	4	0.0066621	0.206357	0.256292	analysis_voronoi	100	synthetic_20220806-082642_voronoi_20220807-082223
																				186	13	0.00675523	0.229681	0.270388	analysis_voronoi	100	synthetic_20220806-082642_voronoi_20220807-082223
																				187	5	0.0067141	0.107481	0.184965	analysis_voronoi	100	synthetic_20220806-082642_voronoi_20220807-082223
																				188	11	0.00659367	0.240151	0.276482	analysis_voronoi	100	synthetic_20220806-082642_voronoi_20220807-082223
																				189	4	0.00598028	0.140698	0.211626	analysis_voronoi	100	synthetic_20220806-082642_voronoi_20220807-082223
																				190	4	0.00755483	0.130747	0.204005	analysis_voronoi	100	synthetic_20220806-082642_voronoi_20220807-082223
																				191	12	0.00671896	0.289195	0.303404	analysis_voronoi	100	synthetic_20220806-082642_voronoi_20220807-082223
																				192	16	0.00660153	0.438655	0.373669	analysis_voronoi	100	synthetic_20220806-082642_voronoi_20220807-082223
																				193	22	0.00709776	0.4627	0.383773	analysis_voronoi	100	synthetic_20220806-082642_voronoi_20220807-082223
																				194	7	0.00657019	0.161566	0.226778	analysis_voronoi	100	synthetic_20220806-082642_voronoi_20220807-082223
																				195	8	0.00668642	0.113857	0.190373	analysis_voronoi	100	synthetic_20220806-082642_voronoi_20220807-082223
																				196	5	0.00634495	0.0781725	0.157744	analysis_voronoi	100	synthetic_20220806-082642_voronoi_20220807-082223
																				197	20	0.00684621	0.445725	0.376668	analysis_voronoi	100	synthetic_20220806-082642_voronoi_20220807-082223
																				198	4	0.00718183	0.0554582	0.132864	analysis_voronoi	100	synthetic_20220806-082642_voronoi_20220807-082223
																				199	4	0.00718356	0.134593	0.206984	analysis_voronoi	100	synthetic_20220806-082642_voronoi_20220807-082223
																				200	9	0.00577421	0.269368	0.292818	analysis_voronoi	100	synthetic_20220806-082642_voronoi_20220807-082223
																				201	6	0.00593926	0.138386	0.20988	analysis_voronoi	100	synthetic_20220806-082642_voronoi_20220807-082223
																				202	13	0.00658389	0.388463	0.351641	analysis_voronoi	100	synthetic_20220806-082642_voronoi_20220807-082223
																				203	10	0.00713294	0.207647	0.257091	analysis_voronoi	100	synthetic_20220806-082642_voronoi_20220807-082223
																				204	3	0.0049979	0.107005	0.184555	analysis_voronoi	100	synthetic_20220806-082642_voronoi_20220807-082223
																				205	16	0.0060424	0.292533	0.305149	analysis_voronoi	100	synthetic_20220806-082642_voronoi_20220807-082223
																				206	5	0.0072418	0.104002	0.181948	analysis_voronoi	100	synthetic_20220806-082642_voronoi_20220807-082223
																				207	6	0.0070339	0.113782	0.19031	analysis_voronoi	100	synthetic_20220806-082642_voronoi_20220807-082223
																				208	4	0.00635428	0.155553	0.222517	analysis_voronoi	100	synthetic_20220806-082642_voronoi_20220807-082223
																				209	7	0.00657669	0.123783	0.198498	analysis_voronoi	100	synthetic_20220806-082642_voronoi_20220807-082223
																				210	13	0.00670342	0.32097	0.319637	analysis_voronoi	100	synthetic_20220806-082642_voronoi_20220807-082223
																				211	5	0.00665313	0.157606	0.223981	analysis_voronoi	100	synthetic_20220806-082642_voronoi_20220807-082223
																				212	7	0.00643233	0.218082	0.263472	analysis_voronoi	100	synthetic_20220806-082642_voronoi_20220807-082223
																				213	7	0.00607956	0.173456	0.234974	analysis_voronoi	100	synthetic_20220806-082642_voronoi_20220807-082223
																				214	13	0.00699353	0.311957	0.315117	analysis_voronoi	100	synthetic_20220806-082642_voronoi_20220807-082223
																				215	5	0.00753331	0.112255	0.189029	analysis_voronoi	100	synthetic_20220806-082642_voronoi_20220807-082223
																				216	15	0.00630285	0.313345	0.315818	analysis_voronoi	100	synthetic_20220806-082642_voronoi_20220807-082223
																				217	14	0.00682972	0.30374	0.310939	analysis_voronoi	100	synthetic_20220806-082642_voronoi_20220807-082223
																				218	3	0.00515616	0.0452281	0.119986	analysis_voronoi	100	synthetic_20220806-082642_voronoi_20220807-082223
																				219	5	0.00632816	0.13707	0.20888	analysis_voronoi	100	synthetic_20220806-082642_voronoi_20220807-082223
																				220	8	0.00613918	0.181031	0.24005	analysis_voronoi	100	synthetic_20220806-082642_voronoi_20220807-082223
																				221	15	0.00722389	0.274077	0.295366	analysis_voronoi	100	synthetic_20220806-082642_voronoi_20220807-082223
																				222	7	0.00672743	0.251651	0.283025	analysis_voronoi	100	synthetic_20220806-082642_voronoi_20220807-082223
																				223	17	0.00628251	0.469632	0.386637	analysis_voronoi	100	synthetic_20220806-082642_voronoi_20220807-082223
																				224	12	0.00652348	0.21841	0.263671	analysis_voronoi	100	synthetic_20220806-082642_voronoi_20220807-082223
																				225	23	0.00695648	0.440619	0.374504	analysis_voronoi	100	synthetic_20220806-082642_voronoi_20220807-082223
																				226	5	0.00659502	0.145224	0.215003	analysis_voronoi	100	synthetic_20220806-082642_voronoi_20220807-082223
																				227	26	0.00633944	0.517849	0.406	analysis_voronoi	100	synthetic_20220806-082642_voronoi_20220807-082223
																				228	3	0.00672933	0.0949095	0.173812	analysis_voronoi	100	synthetic_20220806-082642_voronoi_20220807-082223
																				229	10	0.00699287	0.321971	0.320135	analysis_voronoi	100	synthetic_20220806-082642_voronoi_20220807-082223
																				230	3	0.0069278	0.118536	0.194245	analysis_voronoi	100	synthetic_20220806-082642_voronoi_20220807-082223
																				231	11	0.00666768	0.314719	0.316509	analysis_voronoi	100	synthetic_20220806-082642_voronoi_20220807-082223
																				232	23	0.00678655	0.505877	0.40128	analysis_voronoi	100	synthetic_20220806-082642_voronoi_20220807-082223
																				233	4	0.00658613	0.155231	0.222287	analysis_voronoi	100	synthetic_20220806-082642_voronoi_20220807-082223
																				234	4	0.00661247	0.0623762	0.140908	analysis_voronoi	100	synthetic_20220806-082642_voronoi_20220807-082223
																				235	18	0.00647898	0.408271	0.360495	analysis_voronoi	100	synthetic_20220806-082642_voronoi_20220807-082223
																				236	3	0.00641181	0.0935631	0.172575	analysis_voronoi	100	synthetic_20220806-082642_voronoi_20220807-082223
																				237	6	0.00645073	0.146269	0.215775	analysis_voronoi	100	synthetic_20220806-082642_voronoi_20220807-082223
																				238	4	0.00655263	0.117068	0.193038	analysis_voronoi	100	synthetic_20220806-082642_voronoi_20220807-082223
																				239	4	0.00788456	0.127634	0.201562	analysis_voronoi	100	synthetic_20220806-082642_voronoi_20220807-082223
																				240	7	0.00711415	0.191274	0.246747	analysis_voronoi	100	synthetic_20220806-082642_voronoi_20220807-082223
																				241	5	0.00677741	0.10841	0.185763	analysis_voronoi	100	synthetic_20220806-082642_voronoi_20220807-082223
																				242	16	0.00673124	0.230558	0.270904	analysis_voronoi	100	synthetic_20220806-082642_voronoi_20220807-082223
																				243	4	0.00636006	0.0740267	0.153504	analysis_voronoi	100	synthetic_20220806-082642_voronoi_20220807-082223
																				244	4	0.00649863	0.18374	0.24184	analysis_voronoi	100	synthetic_20220806-082642_voronoi_20220807-082223
																				245	3	0.00768254	0.135914	0.207997	analysis_voronoi	100	synthetic_20220806-082642_voronoi_20220807-082223
																				246	14	0.00701267	0.337041	0.327541	analysis_voronoi	100	synthetic_20220806-082642_voronoi_20220807-082223
																				247	4	0.00661373	0.109927	0.187058	analysis_voronoi	100	synthetic_20220806-082642_voronoi_20220807-082223
																				248	5	0.00633274	0.0904617	0.169691	analysis_voronoi	100	synthetic_20220806-082642_voronoi_20220807-082223
																				249	8	0.00671651	0.304308	0.31123	analysis_voronoi	100	synthetic_20220806-082642_voronoi_20220807-082223
																				250	11	0.00644435	0.288192	0.302877	analysis_voronoi	100	synthetic_20220806-082642_voronoi_20220807-082223
																				251	11	0.00642068	0.212368	0.259998	analysis_voronoi	100	synthetic_20220806-082642_voronoi_20220807-082223
																				252	7	0.00635804	0.116681	0.192719	analysis_voronoi	100	synthetic_20220806-082642_voronoi_20220807-082223
																				253	11	0.00598702	0.168964	0.231911	analysis_voronoi	100	synthetic_20220806-082642_voronoi_20220807-082223
																				254	4	0.00630266	0.104	0.181945	analysis_voronoi	100	synthetic_20220806-082642_voronoi_20220807-082223
																				255	8	0.006469	0.166169	0.229986	analysis_voronoi	100	synthetic_20220806-082642_voronoi_20220807-082223
																				256	7	0.00639575	0.139779	0.210934	analysis_voronoi	100	synthetic_20220806-082642_voronoi_20220807-082223
																				257	4	0.006378	0.0797904	0.159368	analysis_voronoi	100	synthetic_20220806-082642_voronoi_20220807-082223
																				258	10	0.00717542	0.24571	0.279664	analysis_voronoi	100	synthetic_20220806-082642_voronoi_20220807-082223
																				259	8	0.00638143	0.13682	0.208689	analysis_voronoi	100	synthetic_20220806-082642_voronoi_20220807-082223
																				260	5	0.00607952	0.0739756	0.153451	analysis_voronoi	100	synthetic_20220806-082642_voronoi_20220807-082223
																				261	4	0.00564548	0.0639279	0.142649	analysis_voronoi	100	synthetic_20220806-082642_voronoi_20220807-082223
																				262	5	0.00680727	0.214486	0.261291	analysis_voronoi	100	synthetic_20220806-082642_voronoi_20220807-082223
																				263	8	0.00615802	0.183173	0.241466	analysis_voronoi	100	synthetic_20220806-082642_voronoi_20220807-082223
																				264	6	0.0065501	0.162023	0.227098	analysis_voronoi	100	synthetic_20220806-082642_voronoi_20220807-082223
																				265	7	0.00655232	0.208988	0.257921	analysis_voronoi	100	synthetic_20220806-082642_voronoi_20220807-082223
																				266	10	0.00659548	0.198562	0.251405	analysis_voronoi	100	synthetic_20220806-082642_voronoi_20220807-082223
																				267	12	0.00705997	0.290291	0.303978	analysis_voronoi	100	synthetic_20220806-082642_voronoi_20220807-082223
																				268	3	0.00742693	0.0672055	0.146261	analysis_voronoi	100	synthetic_20220806-082642_voronoi_20220807-082223
																				269	4	0.00696556	0.110302	0.187377	analysis_voronoi	100	synthetic_20220806-082642_voronoi_20220807-082223
																				270	5	0.00701475	0.127168	0.201193	analysis_voronoi	100	synthetic_20220806-082642_voronoi_20220807-082223
																				271	4	0.00708082	0.116032	0.192182	analysis_voronoi	100	synthetic_20220806-082642_voronoi_20220807-082223
																				272	6	0.00628129	0.139579	0.210783	analysis_voronoi	100	synthetic_20220806-082642_voronoi_20220807-082223
																				273	4	0.00708387	0.124095	0.198748	analysis_voronoi	100	synthetic_20220806-082642_voronoi_20220807-082223
																				274	4	0.00679884	0.132224	0.205154	analysis_voronoi	100	synthetic_20220806-082642_voronoi_20220807-082223
																				275	6	0.00633932	0.17026	0.232799	analysis_voronoi	100	synthetic_20220806-082642_voronoi_20220807-082223
																				276	5	0.00647521	0.176306	0.236897	analysis_voronoi	100	synthetic_20220806-082642_voronoi_20220807-082223
																				277	5	0.00681364	0.136594	0.208517	analysis_voronoi	100	synthetic_20220806-082642_voronoi_20220807-082223
																				278	3	0.00494275	0.0942623	0.173218	analysis_voronoi	100	synthetic_20220806-082642_voronoi_20220807-082223
																				279	9	0.00692531	0.174562	0.235722	analysis_voronoi	100	synthetic_20220806-082642_voronoi_20220807-082223
																				280	3	0.00565996	0.148706	0.217565	analysis_voronoi	100	synthetic_20220806-082642_voronoi_20220807-082223
																				281	7	0.00643905	0.145762	0.215401	analysis_voronoi	100	synthetic_20220806-082642_voronoi_20220807-082223
																				282	5	0.0065164	0.18717	0.244086	analysis_voronoi	100	synthetic_20220806-082642_voronoi_20220807-082223
																				283	10	0.00649388	0.248836	0.281437	analysis_voronoi	100	synthetic_20220806-082642_voronoi_20220807-082223
																				284	6	0.00577411	0.157022	0.223566	analysis_voronoi	100	synthetic_20220806-082642_voronoi_20220807-082223
																				285	4	0.0064762	0.151915	0.2199	analysis_voronoi	100	synthetic_20220806-082642_voronoi_20220807-082223
																				286	4	0.00544675	0.0478106	0.123364	analysis_voronoi	100	synthetic_20220806-082642_voronoi_20220807-082223
																				287	3	0.00730935	0.0725223	0.151936	analysis_voronoi	100	synthetic_20220806-082642_voronoi_20220807-082223
																				288	5	0.00680568	0.0726272	0.152046	analysis_voronoi	100	synthetic_20220806-082642_voronoi_20220807-082223
																				289	4	0.00647438	0.0956817	0.174518	analysis_voronoi	100	synthetic_20220806-082642_voronoi_20220807-082223
																				290	3	0.0065608	0.077182	0.156741	analysis_voronoi	100	synthetic_20220806-082642_voronoi_20220807-082223
																				291	3	0.00658212	0.0646811	0.143487	analysis_voronoi	100	synthetic_20220806-082642_voronoi_20220807-082223
																				292	3	0.00692976	0.0916483	0.1708	analysis_voronoi	100	synthetic_20220806-082642_voronoi_20220807-082223
																				293	3	0.00535773	0.0446408	0.119204	analysis_voronoi	100	synthetic_20220806-082642_voronoi_20220807-082223
																				294	3	0.00662436	0.129742	0.203219	analysis_voronoi	100	synthetic_20220806-082642_voronoi_20220807-082223
																				295	7	0.00667986	0.19664	0.250185	analysis_voronoi	100	synthetic_20220806-082642_voronoi_20220807-082223
																				296	10	0.0064603	0.188519	0.244964	analysis_voronoi	100	synthetic_20220806-082642_voronoi_20220807-082223
																				297	3	0.00745526	0.0794528	0.15903	analysis_voronoi	100	synthetic_20220806-082642_voronoi_20220807-082223
																				298	5	0.00625435	0.0817516	0.161314	analysis_voronoi	100	synthetic_20220806-082642_voronoi_20220807-082223
																				299	4	0.00621399	0.151672	0.219724	analysis_voronoi	100	synthetic_20220806-082642_voronoi_20220807-082223
																				300	3	0.0073708	0.118505	0.19422	analysis_voronoi	100	synthetic_20220806-082642_voronoi_20220807-082223
																				301	4	0.00736263	0.0899972	0.169254	analysis_voronoi	100	synthetic_20220806-082642_voronoi_20220807-082223
																				302	6	0.00566649	0.133847	0.206409	analysis_voronoi	100	synthetic_20220806-082642_voronoi_20220807-082223
																				303	3	0.00616242	0.101731	0.17995	analysis_voronoi	100	synthetic_20220806-082642_voronoi_20220807-082223
																				304	3	0.00660586	0.0727381	0.152162	analysis_voronoi	100	synthetic_20220806-082642_voronoi_20220807-082223
																				305	3	0.00651278	0.0840486	0.163565	analysis_voronoi	100	synthetic_20220806-082642_voronoi_20220807-082223
																				306	3	0.00593374	0.105274	0.183057	analysis_voronoi	100	synthetic_20220806-082642_voronoi_20220807-082223
																				307	4	0.00671463	0.0977131	0.176361	analysis_voronoi	100	synthetic_20220806-082642_voronoi_20220807-082223
																				308	5	0.00666706	0.207745	0.257152	analysis_voronoi	100	synthetic_20220806-082642_voronoi_20220807-082223
																				309	3	0.00729419	0.0607965	0.139112	analysis_voronoi	100	synthetic_20220806-082642_voronoi_20220807-082223
																				310	4	0.00650269	0.153589	0.221108	analysis_voronoi	100	synthetic_20220806-082642_voronoi_20220807-082223
																				311	9	0.00652514	0.251986	0.283213	analysis_voronoi	100	synthetic_20220806-082642_voronoi_20220807-082223
																				312	4	0.00721794	0.187935	0.244584	analysis_voronoi	100	synthetic_20220806-082642_voronoi_20220807-082223
																				313	3	0.00644957	0.0735997	0.15306	analysis_voronoi	100	synthetic_20220806-082642_voronoi_20220807-082223
																				314	3	0.00761631	0.100255	0.178639	analysis_voronoi	100	synthetic_20220806-082642_voronoi_20220807-082223
																				315	3	0.00666253	0.0763318	0.155875	analysis_voronoi	100	synthetic_20220806-082642_voronoi_20220807-082223
																				316	4	0.00695211	0.119403	0.194954	analysis_voronoi	100	synthetic_20220806-082642_voronoi_20220807-082223
																				317	3	0.00616945	0.0902204	0.169464	analysis_voronoi	100	synthetic_20220806-082642_voronoi_20220807-082223
																				318	3	0.00637756	0.139526	0.210743	analysis_voronoi	100	synthetic_20220806-082642_voronoi_20220807-082223
																				319	3	0.00496416	0.0554732	0.132882	analysis_voronoi	100	synthetic_20220806-082642_voronoi_20220807-082223
																				320	4	0.0063533	0.12548	0.199854	analysis_voronoi	100	synthetic_20220806-082642_voronoi_20220807-082223
																				321	3	0.00706132	0.0949125	0.173815	analysis_voronoi	100	synthetic_20220806-082642_voronoi_20220807-082223
																				322	4	0.00660161	0.0785728	0.158147	analysis_voronoi	100	synthetic_20220806-082642_voronoi_20220807-082223
																				323	3	0.00657407	0.0797606	0.159338	analysis_voronoi	100	synthetic_20220806-082642_voronoi_20220807-082223
																				324	4	0.00651397	0.0838398	0.163362	analysis_voronoi	100	synthetic_20220806-082642_voronoi_20220807-082223
																				1	61	0.00554059	0.705546	0.473901	analysis_voronoi	100	synthetic_20220806-082646_voronoi_20220807-082300
																				2	6	0.00424028	0.0624213	0.140959	analysis_voronoi	100	synthetic_20220806-082646_voronoi_20220807-082300
																				3	82	0.00642202	1.76328	0.74918	analysis_voronoi	100	synthetic_20220806-082646_voronoi_20220807-082300
																				4	31	0.00521899	0.336003	0.327037	analysis_voronoi	100	synthetic_20220806-082646_voronoi_20220807-082300
																				5	37	0.00637989	0.665663	0.460312	analysis_voronoi	100	synthetic_20220806-082646_voronoi_20220807-082300
																				6	37	0.00608962	0.52856	0.410178	analysis_voronoi	100	synthetic_20220806-082646_voronoi_20220807-082300
																				7	13	0.00426655	0.109247	0.186479	analysis_voronoi	100	synthetic_20220806-082646_voronoi_20220807-082300
																				8	5	0.00381722	0.0450082	0.119694	analysis_voronoi	100	synthetic_20220806-082646_voronoi_20220807-082300
																				9	48	0.00636966	0.846892	0.519205	analysis_voronoi	100	synthetic_20220806-082646_voronoi_20220807-082300
																				10	93	0.00601982	1.65813	0.726498	analysis_voronoi	100	synthetic_20220806-082646_voronoi_20220807-082300
																				11	20	0.00613977	0.53281	0.411823	analysis_voronoi	100	synthetic_20220806-082646_voronoi_20220807-082300
																				12	19	0.00498877	0.258676	0.286948	analysis_voronoi	100	synthetic_20220806-082646_voronoi_20220807-082300
																				13	34	0.00634833	0.60217	0.437809	analysis_voronoi	100	synthetic_20220806-082646_voronoi_20220807-082300
																				14	73	0.00579759	1.07319	0.58447	analysis_voronoi	100	synthetic_20220806-082646_voronoi_20220807-082300
																				15	16	0.00611088	0.365512	0.341096	analysis_voronoi	100	synthetic_20220806-082646_voronoi_20220807-082300
																				16	13	0.00553845	0.195283	0.24932	analysis_voronoi	100	synthetic_20220806-082646_voronoi_20220807-082300
																				17	90	0.00635152	1.29074	0.640979	analysis_voronoi	100	synthetic_20220806-082646_voronoi_20220807-082300
																				18	99	0.00586552	1.33848	0.652727	analysis_voronoi	100	synthetic_20220806-082646_voronoi_20220807-082300
																				19	23	0.00572286	0.495763	0.397248	analysis_voronoi	100	synthetic_20220806-082646_voronoi_20220807-082300
																				20	31	0.00579768	0.534376	0.412428	analysis_voronoi	100	synthetic_20220806-082646_voronoi_20220807-082300
																				21	23	0.00557724	0.284289	0.300819	analysis_voronoi	100	synthetic_20220806-082646_voronoi_20220807-082300
																				22	37	0.00544629	0.494126	0.396592	analysis_voronoi	100	synthetic_20220806-082646_voronoi_20220807-082300
																				23	105	0.00655325	1.83319	0.763887	analysis_voronoi	100	synthetic_20220806-082646_voronoi_20220807-082300
																				24	6	0.00506663	0.0983505	0.176935	analysis_voronoi	100	synthetic_20220806-082646_voronoi_20220807-082300
																				25	41	0.00623117	0.650461	0.455026	analysis_voronoi	100	synthetic_20220806-082646_voronoi_20220807-082300
																				26	52	0.00554368	0.703448	0.473196	analysis_voronoi	100	synthetic_20220806-082646_voronoi_20220807-082300
																				27	29	0.00643269	0.461606	0.38332	analysis_voronoi	100	synthetic_20220806-082646_voronoi_20220807-082300
																				28	55	0.00452326	0.494964	0.396928	analysis_voronoi	100	synthetic_20220806-082646_voronoi_20220807-082300
																				29	79	0.00617258	1.18577	0.614363	analysis_voronoi	100	synthetic_20220806-082646_voronoi_20220807-082300
																				30	23	0.0058717	0.446779	0.377113	analysis_voronoi	100	synthetic_20220806-082646_voronoi_20220807-082300
																				31	16	0.00317515	0.0527853	0.129623	analysis_voronoi	100	synthetic_20220806-082646_voronoi_20220807-082300
																				32	33	0.00614246	0.558762	0.421734	analysis_voronoi	100	synthetic_20220806-082646_voronoi_20220807-082300
																				33	28	0.00580636	0.525916	0.40915	analysis_voronoi	100	synthetic_20220806-082646_voronoi_20220807-082300
																				34	23	0.00508542	0.266811	0.291425	analysis_voronoi	100	synthetic_20220806-082646_voronoi_20220807-082300
																				35	5	0.00364452	0.0309147	0.0991991	analysis_voronoi	100	synthetic_20220806-082646_voronoi_20220807-082300
																				36	34	0.00599408	0.759642	0.491733	analysis_voronoi	100	synthetic_20220806-082646_voronoi_20220807-082300
																				37	17	0.0056616	0.301178	0.309625	analysis_voronoi	100	synthetic_20220806-082646_voronoi_20220807-082300
																				38	74	0.00637085	1.32582	0.649631	analysis_voronoi	100	synthetic_20220806-082646_voronoi_20220807-082300
																				39	66	0.00660195	1.39103	0.665415	analysis_voronoi	100	synthetic_20220806-082646_voronoi_20220807-082300
																				40	49	0.00625148	1.13958	0.602278	analysis_voronoi	100	synthetic_20220806-082646_voronoi_20220807-082300
																				41	29	0.00652801	0.599271	0.436754	analysis_voronoi	100	synthetic_20220806-082646_voronoi_20220807-082300
																				42	29	0.00593818	0.39993	0.356794	analysis_voronoi	100	synthetic_20220806-082646_voronoi_20220807-082300
																				43	34	0.00598578	0.509885	0.402866	analysis_voronoi	100	synthetic_20220806-082646_voronoi_20220807-082300
																				44	81	0.00639461	1.65228	0.725215	analysis_voronoi	100	synthetic_20220806-082646_voronoi_20220807-082300
																				45	68	0.00614952	1.20279	0.618757	analysis_voronoi	100	synthetic_20220806-082646_voronoi_20220807-082300
																				46	97	0.00618694	1.20251	0.618685	analysis_voronoi	100	synthetic_20220806-082646_voronoi_20220807-082300
																				47	92	0.00658936	1.17534	0.611655	analysis_voronoi	100	synthetic_20220806-082646_voronoi_20220807-082300
																				48	57	0.00592802	0.863293	0.524209	analysis_voronoi	100	synthetic_20220806-082646_voronoi_20220807-082300
																				49	19	0.00555977	0.267228	0.291652	analysis_voronoi	100	synthetic_20220806-082646_voronoi_20220807-082300
																				50	31	0.00637329	0.558451	0.421616	analysis_voronoi	100	synthetic_20220806-082646_voronoi_20220807-082300
																				51	29	0.00504787	0.37677	0.346309	analysis_voronoi	100	synthetic_20220806-082646_voronoi_20220807-082300
																				52	37	0.00571543	0.363841	0.340315	analysis_voronoi	100	synthetic_20220806-082646_voronoi_20220807-082300
																				53	6	0.00460433	0.110536	0.187575	analysis_voronoi	100	synthetic_20220806-082646_voronoi_20220807-082300
																				54	27	0.00598821	0.504092	0.400571	analysis_voronoi	100	synthetic_20220806-082646_voronoi_20220807-082300
																				55	70	0.00638107	1.41763	0.671749	analysis_voronoi	100	synthetic_20220806-082646_voronoi_20220807-082300
																				56	8	0.00443668	0.121679	0.196803	analysis_voronoi	100	synthetic_20220806-082646_voronoi_20220807-082300
																				57	34	0.0056516	0.46373	0.3842	analysis_voronoi	100	synthetic_20220806-082646_voronoi_20220807-082300
																				58	7	0.00290282	0.0236528	0.0867694	analysis_voronoi	100	synthetic_20220806-082646_voronoi_20220807-082300
																				59	35	0.00651027	0.553859	0.41988	analysis_voronoi	100	synthetic_20220806-082646_voronoi_20220807-082300
																				60	54	0.0047785	0.678487	0.464725	analysis_voronoi	100	synthetic_20220806-082646_voronoi_20220807-082300
																				61	10	0.00451628	0.0981768	0.176778	analysis_voronoi	100	synthetic_20220806-082646_voronoi_20220807-082300
																				62	33	0.0053341	0.432985	0.371246	analysis_voronoi	100	synthetic_20220806-082646_voronoi_20220807-082300
																				63	6	0.00383468	0.0288794	0.0958781	analysis_voronoi	100	synthetic_20220806-082646_voronoi_20220807-082300
																				64	5	0.00576948	0.0700802	0.149356	analysis_voronoi	100	synthetic_20220806-082646_voronoi_20220807-082300
																				65	40	0.00647036	0.631924	0.448495	analysis_voronoi	100	synthetic_20220806-082646_voronoi_20220807-082300
																				66	12	0.00538481	0.163108	0.227857	analysis_voronoi	100	synthetic_20220806-082646_voronoi_20220807-082300
																				67	11	0.00451463	0.113158	0.189788	analysis_voronoi	100	synthetic_20220806-082646_voronoi_20220807-082300
																				68	52	0.00525201	0.598589	0.436505	analysis_voronoi	100	synthetic_20220806-082646_voronoi_20220807-082300
																				69	13	0.00491574	0.138018	0.209601	analysis_voronoi	100	synthetic_20220806-082646_voronoi_20220807-082300
																				70	68	0.00628226	1.10808	0.593897	analysis_voronoi	100	synthetic_20220806-082646_voronoi_20220807-082300
																				71	19	0.00548529	0.290194	0.303927	analysis_voronoi	100	synthetic_20220806-082646_voronoi_20220807-082300
																				72	52	0.00629106	1.40934	0.669782	analysis_voronoi	100	synthetic_20220806-082646_voronoi_20220807-082300
																				73	30	0.00548965	0.601994	0.437745	analysis_voronoi	100	synthetic_20220806-082646_voronoi_20220807-082300
																				74	12	0.00535854	0.162579	0.227487	analysis_voronoi	100	synthetic_20220806-082646_voronoi_20220807-082300
																				75	26	0.00611819	0.377659	0.346717	analysis_voronoi	100	synthetic_20220806-082646_voronoi_20220807-082300
																				76	16	0.00473063	0.235256	0.27365	analysis_voronoi	100	synthetic_20220806-082646_voronoi_20220807-082300
																				77	11	0.00497274	0.271269	0.29385	analysis_voronoi	100	synthetic_20220806-082646_voronoi_20220807-082300
																				78	15	0.00658884	0.406443	0.359687	analysis_voronoi	100	synthetic_20220806-082646_voronoi_20220807-082300
																				79	9	0.00697057	0.247873	0.280892	analysis_voronoi	100	synthetic_20220806-082646_voronoi_20220807-082300
																				80	10	0.00681839	0.326095	0.322179	analysis_voronoi	100	synthetic_20220806-082646_voronoi_20220807-082300
																				81	22	0.00633909	0.463114	0.383945	analysis_voronoi	100	synthetic_20220806-082646_voronoi_20220807-082300
																				82	18	0.00667134	0.571979	0.426693	analysis_voronoi	100	synthetic_20220806-082646_voronoi_20220807-082300
																				83	16	0.00654947	0.305425	0.311801	analysis_voronoi	100	synthetic_20220806-082646_voronoi_20220807-082300
																				84	35	0.00665572	0.759602	0.49172	analysis_voronoi	100	synthetic_20220806-082646_voronoi_20220807-082300
																				85	11	0.00687848	0.288426	0.303	analysis_voronoi	100	synthetic_20220806-082646_voronoi_20220807-082300
																				86	32	0.00642704	0.567354	0.424964	analysis_voronoi	100	synthetic_20220806-082646_voronoi_20220807-082300
																				87	44	0.00697668	0.989064	0.561096	analysis_voronoi	100	synthetic_20220806-082646_voronoi_20220807-082300
																				88	70	0.00658941	1.50545	0.692242	analysis_voronoi	100	synthetic_20220806-082646_voronoi_20220807-082300
																				89	5	0.00716337	0.0996423	0.178093	analysis_voronoi	100	synthetic_20220806-082646_voronoi_20220807-082300
																				90	18	0.00685867	0.398163	0.356005	analysis_voronoi	100	synthetic_20220806-082646_voronoi_20220807-082300
																				91	4	0.00730865	0.293187	0.30549	analysis_voronoi	100	synthetic_20220806-082646_voronoi_20220807-082300
																				92	10	0.00661057	0.216683	0.262626	analysis_voronoi	100	synthetic_20220806-082646_voronoi_20220807-082300
																				93	21	0.00653408	0.476495	0.389452	analysis_voronoi	100	synthetic_20220806-082646_voronoi_20220807-082300
																				94	6	0.00584312	0.124563	0.199122	analysis_voronoi	100	synthetic_20220806-082646_voronoi_20220807-082300
																				95	15	0.00677263	0.36654	0.341575	analysis_voronoi	100	synthetic_20220806-082646_voronoi_20220807-082300
																				96	7	0.00603354	0.148389	0.217333	analysis_voronoi	100	synthetic_20220806-082646_voronoi_20220807-082300
																				97	37	0.00698384	0.829861	0.513958	analysis_voronoi	100	synthetic_20220806-082646_voronoi_20220807-082300
																				98	3	0.00726702	0.0578328	0.135679	analysis_voronoi	100	synthetic_20220806-082646_voronoi_20220807-082300
																				99	27	0.00697248	0.602746	0.438018	analysis_voronoi	100	synthetic_20220806-082646_voronoi_20220807-082300
																				100	3	0.00685699	0.159358	0.225223	analysis_voronoi	100	synthetic_20220806-082646_voronoi_20220807-082300
																				101	12	0.00675157	0.426679	0.368533	analysis_voronoi	100	synthetic_20220806-082646_voronoi_20220807-082300
																				102	42	0.00651643	0.827635	0.513268	analysis_voronoi	100	synthetic_20220806-082646_voronoi_20220807-082300
																				103	12	0.00690054	0.303431	0.310781	analysis_voronoi	100	synthetic_20220806-082646_voronoi_20220807-082300
																				104	36	0.00677986	0.809471	0.507605	analysis_voronoi	100	synthetic_20220806-082646_voronoi_20220807-082300
																				105	14	0.00685659	0.34332	0.330579	analysis_voronoi	100	synthetic_20220806-082646_voronoi_20220807-082300
																				106	3	0.00751932	0.0599528	0.138143	analysis_voronoi	100	synthetic_20220806-082646_voronoi_20220807-082300
																				107	3	0.00624965	0.182422	0.240971	analysis_voronoi	100	synthetic_20220806-082646_voronoi_20220807-082300
																				108	31	0.00680915	0.466415	0.385311	analysis_voronoi	100	synthetic_20220806-082646_voronoi_20220807-082300
																				109	21	0.00691012	0.428524	0.369328	analysis_voronoi	100	synthetic_20220806-082646_voronoi_20220807-082300
																				110	25	0.0065913	0.75875	0.491444	analysis_voronoi	100	synthetic_20220806-082646_voronoi_20220807-082300
																				111	43	0.00674283	0.965457	0.55436	analysis_voronoi	100	synthetic_20220806-082646_voronoi_20220807-082300
																				112	13	0.00687514	0.280016	0.29855	analysis_voronoi	100	synthetic_20220806-082646_voronoi_20220807-082300
																				113	29	0.00674208	0.681155	0.465638	analysis_voronoi	100	synthetic_20220806-082646_voronoi_20220807-082300
																				114	9	0.00666481	0.214728	0.261438	analysis_voronoi	100	synthetic_20220806-082646_voronoi_20220807-082300
																				115	6	0.0066995	0.206202	0.256195	analysis_voronoi	100	synthetic_20220806-082646_voronoi_20220807-082300
																				116	7	0.00675799	0.21633	0.262412	analysis_voronoi	100	synthetic_20220806-082646_voronoi_20220807-082300
																				117	9	0.00617149	0.192813	0.247738	analysis_voronoi	100	synthetic_20220806-082646_voronoi_20220807-082300
																				118	6	0.00589901	0.217857	0.263336	analysis_voronoi	100	synthetic_20220806-082646_voronoi_20220807-082300
																				119	5	0.00622823	0.157143	0.223652	analysis_voronoi	100	synthetic_20220806-082646_voronoi_20220807-082300
																				120	36	0.00643838	0.763644	0.493027	analysis_voronoi	100	synthetic_20220806-082646_voronoi_20220807-082300
																				121	14	0.0064395	0.300172	0.309108	analysis_voronoi	100	synthetic_20220806-082646_voronoi_20220807-082300
																				122	58	0.00679182	0.74693	0.487602	analysis_voronoi	100	synthetic_20220806-082646_voronoi_20220807-082300
																				123	9	0.00661976	0.251907	0.283169	analysis_voronoi	100	synthetic_20220806-082646_voronoi_20220807-082300
																				124	22	0.0063929	0.576809	0.42849	analysis_voronoi	100	synthetic_20220806-082646_voronoi_20220807-082300
																				125	11	0.00662204	0.225348	0.267826	analysis_voronoi	100	synthetic_20220806-082646_voronoi_20220807-082300
																				126	52	0.00660432	1.07135	0.58397	analysis_voronoi	100	synthetic_20220806-082646_voronoi_20220807-082300
																				127	27	0.00608811	0.497417	0.397911	analysis_voronoi	100	synthetic_20220806-082646_voronoi_20220807-082300
																				128	6	0.00687432	0.145553	0.215246	analysis_voronoi	100	synthetic_20220806-082646_voronoi_20220807-082300
																				129	26	0.00634675	0.601711	0.437642	analysis_voronoi	100	synthetic_20220806-082646_voronoi_20220807-082300
																				130	20	0.00668846	0.399412	0.356563	analysis_voronoi	100	synthetic_20220806-082646_voronoi_20220807-082300
																				131	28	0.00663318	0.450686	0.378758	analysis_voronoi	100	synthetic_20220806-082646_voronoi_20220807-082300
																				132	15	0.00636444	0.32524	0.321756	analysis_voronoi	100	synthetic_20220806-082646_voronoi_20220807-082300
																				133	11	0.00656393	0.3231	0.320696	analysis_voronoi	100	synthetic_20220806-082646_voronoi_20220807-082300
																				134	6	0.00606166	0.140112	0.211185	analysis_voronoi	100	synthetic_20220806-082646_voronoi_20220807-082300
																				135	23	0.00684273	0.428965	0.369518	analysis_voronoi	100	synthetic_20220806-082646_voronoi_20220807-082300
																				136	4	0.00801821	0.146703	0.216095	analysis_voronoi	100	synthetic_20220806-082646_voronoi_20220807-082300
																				137	31	0.0061627	0.600769	0.437299	analysis_voronoi	100	synthetic_20220806-082646_voronoi_20220807-082300
																				138	3	0.00571149	0.0703109	0.149602	analysis_voronoi	100	synthetic_20220806-082646_voronoi_20220807-082300
																				139	13	0.00703778	0.355191	0.336245	analysis_voronoi	100	synthetic_20220806-082646_voronoi_20220807-082300
																				140	4	0.00722942	0.171196	0.233438	analysis_voronoi	100	synthetic_20220806-082646_voronoi_20220807-082300
																				141	10	0.00649628	0.247199	0.28051	analysis_voronoi	100	synthetic_20220806-082646_voronoi_20220807-082300
																				142	35	0.00672826	0.746643	0.487508	analysis_voronoi	100	synthetic_20220806-082646_voronoi_20220807-082300
																				143	4	0.00629883	0.1149	0.191243	analysis_voronoi	100	synthetic_20220806-082646_voronoi_20220807-082300
																				144	12	0.00599402	0.264022	0.289898	analysis_voronoi	100	synthetic_20220806-082646_voronoi_20220807-082300
																				145	5	0.00580592	0.104248	0.182163	analysis_voronoi	100	synthetic_20220806-082646_voronoi_20220807-082300
																				146	10	0.00678166	0.225608	0.26798	analysis_voronoi	100	synthetic_20220806-082646_voronoi_20220807-082300
																				147	28	0.00691618	0.5027	0.400018	analysis_voronoi	100	synthetic_20220806-082646_voronoi_20220807-082300
																				148	35	0.00667105	0.629291	0.44756	analysis_voronoi	100	synthetic_20220806-082646_voronoi_20220807-082300
																				149	4	0.00602693	0.0650404	0.143885	analysis_voronoi	100	synthetic_20220806-082646_voronoi_20220807-082300
																				150	13	0.00650633	0.35635	0.336793	analysis_voronoi	100	synthetic_20220806-082646_voronoi_20220807-082300
																				151	33	0.00674769	0.650807	0.455146	analysis_voronoi	100	synthetic_20220806-082646_voronoi_20220807-082300
																				152	13	0.00679634	0.348337	0.332985	analysis_voronoi	100	synthetic_20220806-082646_voronoi_20220807-082300
																				153	6	0.00681815	0.171368	0.233556	analysis_voronoi	100	synthetic_20220806-082646_voronoi_20220807-082300
																				154	3	0.00638484	0.0991016	0.177609	analysis_voronoi	100	synthetic_20220806-082646_voronoi_20220807-082300
																				155	15	0.00632359	0.292944	0.305363	analysis_voronoi	100	synthetic_20220806-082646_voronoi_20220807-082300
																				156	12	0.00667646	0.238031	0.275259	analysis_voronoi	100	synthetic_20220806-082646_voronoi_20220807-082300
																				157	9	0.00667006	0.222929	0.266384	analysis_voronoi	100	synthetic_20220806-082646_voronoi_20220807-082300
																				158	28	0.00598954	0.727679	0.481277	analysis_voronoi	100	synthetic_20220806-082646_voronoi_20220807-082300
																				159	11	0.0069703	0.241727	0.277388	analysis_voronoi	100	synthetic_20220806-082646_voronoi_20220807-082300
																				160	8	0.00643472	0.219063	0.264064	analysis_voronoi	100	synthetic_20220806-082646_voronoi_20220807-082300
																				161	11	0.00677203	0.163105	0.227855	analysis_voronoi	100	synthetic_20220806-082646_voronoi_20220807-082300
																				162	52	0.00657549	0.958443	0.552342	analysis_voronoi	100	synthetic_20220806-082646_voronoi_20220807-082300
																				163	3	0.00646734	0.0972072	0.175903	analysis_voronoi	100	synthetic_20220806-082646_voronoi_20220807-082300
																				164	33	0.00674705	0.760263	0.491934	analysis_voronoi	100	synthetic_20220806-082646_voronoi_20220807-082300
																				165	37	0.00679075	0.700697	0.47227	analysis_voronoi	100	synthetic_20220806-082646_voronoi_20220807-082300
																				166	11	0.0066189	0.297889	0.30793	analysis_voronoi	100	synthetic_20220806-082646_voronoi_20220807-082300
																				167	6	0.00701735	0.230053	0.270607	analysis_voronoi	100	synthetic_20220806-082646_voronoi_20220807-082300
																				168	5	0.00677023	0.164048	0.228513	analysis_voronoi	100	synthetic_20220806-082646_voronoi_20220807-082300
																				169	11	0.00731539	0.196484	0.250086	analysis_voronoi	100	synthetic_20220806-082646_voronoi_20220807-082300
																				170	3	0.00637017	0.0527444	0.129573	analysis_voronoi	100	synthetic_20220806-082646_voronoi_20220807-082300
																				171	36	0.00636419	0.686451	0.467444	analysis_voronoi	100	synthetic_20220806-082646_voronoi_20220807-082300
																				172	22	0.00698644	0.554093	0.419968	analysis_voronoi	100	synthetic_20220806-082646_voronoi_20220807-082300
																				173	4	0.00732395	0.102562	0.180684	analysis_voronoi	100	synthetic_20220806-082646_voronoi_20220807-082300
																				174	4	0.00730176	0.0797897	0.159367	analysis_voronoi	100	synthetic_20220806-082646_voronoi_20220807-082300
																				175	13	0.00653285	0.24829	0.281129	analysis_voronoi	100	synthetic_20220806-082646_voronoi_20220807-082300
																				176	24	0.00687861	0.332945	0.325545	analysis_voronoi	100	synthetic_20220806-082646_voronoi_20220807-082300
																				177	5	0.00661677	0.206976	0.256676	analysis_voronoi	100	synthetic_20220806-082646_voronoi_20220807-082300
																				178	14	0.00692961	0.301031	0.30955	analysis_voronoi	100	synthetic_20220806-082646_voronoi_20220807-082300
																				179	19	0.00715331	0.483288	0.392218	analysis_voronoi	100	synthetic_20220806-082646_voronoi_20220807-082300
																				180	3	0.00587163	0.0757283	0.155258	analysis_voronoi	100	synthetic_20220806-082646_voronoi_20220807-082300
																				181	6	0.00688508	0.128317	0.202101	analysis_voronoi	100	synthetic_20220806-082646_voronoi_20220807-082300
																				182	7	0.00647892	0.204698	0.25526	analysis_voronoi	100	synthetic_20220806-082646_voronoi_20220807-082300
																				183	10	0.00683075	0.275084	0.295909	analysis_voronoi	100	synthetic_20220806-082646_voronoi_20220807-082300
																				184	3	0.0066923	0.0750162	0.154526	analysis_voronoi	100	synthetic_20220806-082646_voronoi_20220807-082300
																				185	4	0.00676272	0.119868	0.195334	analysis_voronoi	100	synthetic_20220806-082646_voronoi_20220807-082300
																				186	3	0.00660288	0.080999	0.16057	analysis_voronoi	100	synthetic_20220806-082646_voronoi_20220807-082300
																				187	14	0.00673605	0.370014	0.34319	analysis_voronoi	100	synthetic_20220806-082646_voronoi_20220807-082300
																				188	3	0.00606813	0.130899	0.204124	analysis_voronoi	100	synthetic_20220806-082646_voronoi_20220807-082300
																				189	7	0.00686286	0.340634	0.329283	analysis_voronoi	100	synthetic_20220806-082646_voronoi_20220807-082300
																				190	7	0.00638841	0.208237	0.257457	analysis_voronoi	100	synthetic_20220806-082646_voronoi_20220807-082300
																				191	13	0.00641435	0.31742	0.317864	analysis_voronoi	100	synthetic_20220806-082646_voronoi_20220807-082300
																				192	8	0.00654528	0.198408	0.251307	analysis_voronoi	100	synthetic_20220806-082646_voronoi_20220807-082300
																				193	4	0.00652996	0.109782	0.186935	analysis_voronoi	100	synthetic_20220806-082646_voronoi_20220807-082300
																				194	27	0.00680757	0.582234	0.430501	analysis_voronoi	100	synthetic_20220806-082646_voronoi_20220807-082300
																				195	9	0.00598878	0.161404	0.226664	analysis_voronoi	100	synthetic_20220806-082646_voronoi_20220807-082300
																				196	6	0.00662086	0.163269	0.227969	analysis_voronoi	100	synthetic_20220806-082646_voronoi_20220807-082300
																				197	7	0.00716116	0.217273	0.262983	analysis_voronoi	100	synthetic_20220806-082646_voronoi_20220807-082300
																				198	3	0.00773407	0.0800872	0.159664	analysis_voronoi	100	synthetic_20220806-082646_voronoi_20220807-082300
																				199	7	0.00658949	0.286168	0.301811	analysis_voronoi	100	synthetic_20220806-082646_voronoi_20220807-082300
																				200	32	0.0068216	0.742567	0.486175	analysis_voronoi	100	synthetic_20220806-082646_voronoi_20220807-082300
																				201	18	0.00628623	0.374245	0.345146	analysis_voronoi	100	synthetic_20220806-082646_voronoi_20220807-082300
																				202	13	0.00665934	0.316742	0.317525	analysis_voronoi	100	synthetic_20220806-082646_voronoi_20220807-082300
																				203	10	0.00630396	0.298455	0.308222	analysis_voronoi	100	synthetic_20220806-082646_voronoi_20220807-082300
																				204	12	0.00690556	0.328416	0.323324	analysis_voronoi	100	synthetic_20220806-082646_voronoi_20220807-082300
																				205	4	0.00739701	0.266239	0.291112	analysis_voronoi	100	synthetic_20220806-082646_voronoi_20220807-082300
																				206	4	0.00625219	0.109489	0.186685	analysis_voronoi	100	synthetic_20220806-082646_voronoi_20220807-082300
																				207	3	0.00664323	0.0938555	0.172844	analysis_voronoi	100	synthetic_20220806-082646_voronoi_20220807-082300
																				208	6	0.00616998	0.142429	0.212924	analysis_voronoi	100	synthetic_20220806-082646_voronoi_20220807-082300
																				209	8	0.00719572	0.244498	0.278973	analysis_voronoi	100	synthetic_20220806-082646_voronoi_20220807-082300
																				210	3	0.00626282	0.0722147	0.151614	analysis_voronoi	100	synthetic_20220806-082646_voronoi_20220807-082300
																				211	17	0.00657208	0.420185	0.365717	analysis_voronoi	100	synthetic_20220806-082646_voronoi_20220807-082300
																				212	12	0.00641206	0.518483	0.406249	analysis_voronoi	100	synthetic_20220806-082646_voronoi_20220807-082300
																				213	4	0.00594494	0.135999	0.208062	analysis_voronoi	100	synthetic_20220806-082646_voronoi_20220807-082300
																				214	5	0.00661853	0.170411	0.232902	analysis_voronoi	100	synthetic_20220806-082646_voronoi_20220807-082300
																				215	10	0.00659509	0.231142	0.271247	analysis_voronoi	100	synthetic_20220806-082646_voronoi_20220807-082300
																				216	4	0.00608683	0.0734298	0.152884	analysis_voronoi	100	synthetic_20220806-082646_voronoi_20220807-082300
																				217	4	0.00710072	0.160381	0.225945	analysis_voronoi	100	synthetic_20220806-082646_voronoi_20220807-082300
																				218	4	0.00801639	0.15226	0.220149	analysis_voronoi	100	synthetic_20220806-082646_voronoi_20220807-082300
																				219	8	0.0066926	0.181586	0.240418	analysis_voronoi	100	synthetic_20220806-082646_voronoi_20220807-082300
																				220	6	0.00684877	0.210901	0.259098	analysis_voronoi	100	synthetic_20220806-082646_voronoi_20220807-082300
																				221	4	0.00832758	0.204064	0.254864	analysis_voronoi	100	synthetic_20220806-082646_voronoi_20220807-082300
																				222	17	0.00654916	0.351451	0.33447	analysis_voronoi	100	synthetic_20220806-082646_voronoi_20220807-082300
																				223	12	0.00652181	0.194718	0.248959	analysis_voronoi	100	synthetic_20220806-082646_voronoi_20220807-082300
																				224	3	0.00705088	0.0930658	0.172116	analysis_voronoi	100	synthetic_20220806-082646_voronoi_20220807-082300
																				225	6	0.00598116	0.0922381	0.171348	analysis_voronoi	100	synthetic_20220806-082646_voronoi_20220807-082300
																				226	9	0.00622854	0.199974	0.252297	analysis_voronoi	100	synthetic_20220806-082646_voronoi_20220807-082300
																				227	23	0.00690705	0.478718	0.39036	analysis_voronoi	100	synthetic_20220806-082646_voronoi_20220807-082300
																				228	7	0.0067376	0.210152	0.258638	analysis_voronoi	100	synthetic_20220806-082646_voronoi_20220807-082300
																				229	20	0.00608377	0.488482	0.39432	analysis_voronoi	100	synthetic_20220806-082646_voronoi_20220807-082300
																				230	5	0.006456	0.124875	0.199371	analysis_voronoi	100	synthetic_20220806-082646_voronoi_20220807-082300
																				231	9	0.00641325	0.138082	0.20965	analysis_voronoi	100	synthetic_20220806-082646_voronoi_20220807-082300
																				232	12	0.00699755	0.298209	0.308096	analysis_voronoi	100	synthetic_20220806-082646_voronoi_20220807-082300
																				233	18	0.00645288	0.289453	0.303539	analysis_voronoi	100	synthetic_20220806-082646_voronoi_20220807-082300
																				234	6	0.0058957	0.166302	0.230078	analysis_voronoi	100	synthetic_20220806-082646_voronoi_20220807-082300
																				235	12	0.00651738	0.250171	0.282192	analysis_voronoi	100	synthetic_20220806-082646_voronoi_20220807-082300
																				236	4	0.00658086	0.0998769	0.178303	analysis_voronoi	100	synthetic_20220806-082646_voronoi_20220807-082300
																				237	6	0.0064284	0.310796	0.31453	analysis_voronoi	100	synthetic_20220806-082646_voronoi_20220807-082300
																				238	4	0.00660396	0.129895	0.20334	analysis_voronoi	100	synthetic_20220806-082646_voronoi_20220807-082300
																				239	15	0.00643806	0.289928	0.303788	analysis_voronoi	100	synthetic_20220806-082646_voronoi_20220807-082300
																				240	8	0.00637704	0.196714	0.250232	analysis_voronoi	100	synthetic_20220806-082646_voronoi_20220807-082300
																				241	3	0.00570277	0.0937109	0.172711	analysis_voronoi	100	synthetic_20220806-082646_voronoi_20220807-082300
																				242	17	0.00673731	0.391551	0.353036	analysis_voronoi	100	synthetic_20220806-082646_voronoi_20220807-082300
																				243	5	0.00757943	0.0976648	0.176317	analysis_voronoi	100	synthetic_20220806-082646_voronoi_20220807-082300
																				244	17	0.0065182	0.462179	0.383557	analysis_voronoi	100	synthetic_20220806-082646_voronoi_20220807-082300
																				245	12	0.00662888	0.316028	0.317167	analysis_voronoi	100	synthetic_20220806-082646_voronoi_20220807-082300
																				246	8	0.00634018	0.173765	0.235183	analysis_voronoi	100	synthetic_20220806-082646_voronoi_20220807-082300
																				247	14	0.00623554	0.190108	0.245994	analysis_voronoi	100	synthetic_20220806-082646_voronoi_20220807-082300
																				248	7	0.00698143	0.202905	0.254139	analysis_voronoi	100	synthetic_20220806-082646_voronoi_20220807-082300
																				249	11	0.00599345	0.307276	0.312744	analysis_voronoi	100	synthetic_20220806-082646_voronoi_20220807-082300
																				250	10	0.00704012	0.201798	0.253445	analysis_voronoi	100	synthetic_20220806-082646_voronoi_20220807-082300
																				251	5	0.00639605	0.158348	0.224508	analysis_voronoi	100	synthetic_20220806-082646_voronoi_20220807-082300
																				252	3	0.00674925	0.0570011	0.1347	analysis_voronoi	100	synthetic_20220806-082646_voronoi_20220807-082300
																				253	5	0.00705815	0.104069	0.182006	analysis_voronoi	100	synthetic_20220806-082646_voronoi_20220807-082300
																				254	3	0.00673617	0.0708762	0.150202	analysis_voronoi	100	synthetic_20220806-082646_voronoi_20220807-082300
																				255	8	0.0067055	0.252035	0.28324	analysis_voronoi	100	synthetic_20220806-082646_voronoi_20220807-082300
																				256	19	0.00690545	0.36754	0.34204	analysis_voronoi	100	synthetic_20220806-082646_voronoi_20220807-082300
																				257	7	0.00638208	0.251366	0.282865	analysis_voronoi	100	synthetic_20220806-082646_voronoi_20220807-082300
																				258	15	0.0065984	0.309733	0.313992	analysis_voronoi	100	synthetic_20220806-082646_voronoi_20220807-082300
																				259	6	0.00710929	0.0905659	0.169788	analysis_voronoi	100	synthetic_20220806-082646_voronoi_20220807-082300
																				260	3	0.00755161	0.16871	0.231737	analysis_voronoi	100	synthetic_20220806-082646_voronoi_20220807-082300
																				261	3	0.00674715	0.136682	0.208584	analysis_voronoi	100	synthetic_20220806-082646_voronoi_20220807-082300
																				262	4	0.00755057	0.0863229	0.165763	analysis_voronoi	100	synthetic_20220806-082646_voronoi_20220807-082300
																				263	3	0.00613492	0.105723	0.183446	analysis_voronoi	100	synthetic_20220806-082646_voronoi_20220807-082300
																				264	3	0.00631351	0.0386843	0.110967	analysis_voronoi	100	synthetic_20220806-082646_voronoi_20220807-082300
																				265	3	0.00671345	0.0436552	0.117881	analysis_voronoi	100	synthetic_20220806-082646_voronoi_20220807-082300
																				266	6	0.00700349	0.186651	0.243747	analysis_voronoi	100	synthetic_20220806-082646_voronoi_20220807-082300
																				267	3	0.00780739	0.0765269	0.156075	analysis_voronoi	100	synthetic_20220806-082646_voronoi_20220807-082300
																				268	7	0.00675667	0.197073	0.25046	analysis_voronoi	100	synthetic_20220806-082646_voronoi_20220807-082300
																				269	3	0.00685257	0.0397919	0.112544	analysis_voronoi	100	synthetic_20220806-082646_voronoi_20220807-082300
																				270	3	0.00700405	0.106727	0.184316	analysis_voronoi	100	synthetic_20220806-082646_voronoi_20220807-082300
																				271	9	0.00693186	0.206581	0.256431	analysis_voronoi	100	synthetic_20220806-082646_voronoi_20220807-082300
																				272	3	0.00719608	0.183921	0.241959	analysis_voronoi	100	synthetic_20220806-082646_voronoi_20220807-082300
																				273	4	0.00655576	0.154102	0.221477	analysis_voronoi	100	synthetic_20220806-082646_voronoi_20220807-082300
																				274	5	0.00660062	0.09135	0.170522	analysis_voronoi	100	synthetic_20220806-082646_voronoi_20220807-082300
																				275	3	0.00669634	0.155981	0.222824	analysis_voronoi	100	synthetic_20220806-082646_voronoi_20220807-082300
																				276	7	0.00599233	0.175581	0.236409	analysis_voronoi	100	synthetic_20220806-082646_voronoi_20220807-082300
																				277	5	0.00612101	0.156656	0.223305	analysis_voronoi	100	synthetic_20220806-082646_voronoi_20220807-082300
																				278	3	0.00735241	0.111796	0.188642	analysis_voronoi	100	synthetic_20220806-082646_voronoi_20220807-082300
[truncated: 95,001 more rows]

## Sheet: Fig3a-b
				Fig 3a,b: NASTIC analysis of syntaxin 1a in PC12 cells

## Sheet: Fig 3c-e
				Fig 3c-e: analysis of potential hotspot

## Sheet: Fig 3f-h
			Fig 3f-h: additional syntaxin metrics
																		MSD CURVE DATA:
																		TIME (S):	0.02	0.04	0.06	0.08	0.1	0.12	0.14
																		UNCLUST MSD (um^2):	0.0153103	0.0242551	0.0330228	0.041434	0.0501732	0.0587055	0.0673305
																		UNCLUST SEM:	0.000258081	0.000602581	0.000998264	0.00142975	0.00193014	0.00246577	0.00300063
																		CLUST MSD (um^2):	0.00619883	0.00676563	0.00710147	0.00739838	0.00791091	0.00816511	0.00858576
																		CLUST SEM:	7.66881e-05	0.00011301	0.000152175	0.000201696	0.00026684	0.000340741	0.000425536

[truncated: 24 more sheets: Fig 3i-j, Fig 4a, Fig4b, Fig4c-d, Fig4e-h, Fig5a-d, Fig6a-f, Fig6g-h, Supp Fig 1a-d,g-h, Supp fig 1e-f, Supp Fig 2a-f, Supp Fig 3a, Supp fig 3b, Supp Fig 4, Supp Fig 5a-c, Supp Fig 5d,i,ii, Supp Fig 6a,b, Supp Fig 6c,d, Supp Fig 7a-d, Supp Fig 8 a,b …]
